# Supplementary material for: Ecogenomics and cultivation reveal distinctive viral-bacterial communities in the surface microlayer of a Baltic Sea slick
Source: ISME Commun. 2023 Sep 18;3:97. doi: 10.1038/s43705-023-00307-8 (PMC10507051; doi:10.1038/s43705-023-00307-8)
Supplement: Supplementary file 2 — Supplementary Tables [file 43705_2023_307_MOESM2_ESM.xlsx]

## Sheet: TableS1_Sample_info
Table S1: Sampling notes
Water sample	Depth	Sampling device	Water Temp. (°C)	Salinity	Wind speed m s-1	Coordinates	Parameters assayed	Further notes
Slick SML #1	upper 1 mm	Glass plate sampler	13.3	6.6	1.5	56°49.9599 N, 16°26.86590 O	Metagenomes+viromes, cell + VLP counts, surfactants, DOC + phage & bacterial isolation
Slick SML #2	upper 1 mm	Glass plate sampler	12.6	6.6	3.3	56°50.4880 N, 16°28.4071 O	cell + VLP counts + phage isolation
Slick SML #3	upper 1 mm	Glass plate sampler	?	6.6	3.7	56°50.3166 N, 16°28.7863 O	cell + VLP counts + phage isolation
Nonslick SML #1	upper 1 mm	Glass plate sampler	12.8	6.6	4.2	56°49.9612 N, 16°26.9120 O	Metagenomes+viromes, cell + VLP counts, surfactants, DOC + phage & bacterial isolation	some sea weeds floating in the water
Nonslick SML #2	upper 1 mm	Glass plate sampler	12.6	6.6	3.3	56°50.4769 N, 16°28.4767 O	cell + VLP counts + phage isolation
Nonslick SML #3	upper 1 mm	Glass plate sampler	?	6.6	3.7	56°50.3166 N, 16°28.7863 O	cell + VLP counts + phage isolation
Slick SSW #1	~70 cm	Ruttner sampler	13.3	6.6	1.5	56°49.9599N, 16°26.86590 O	Metagenomes+viromes, cell + VLP counts, surfactants, DOC + phage & bacterial isolation
Slick SSW #2	~70 cm	Ruttner sampler	12.6	6.6	3.3	56°50.4880 N, 16°28.4071 O	cell + VLP counts + phage isolation
Slick SSW #3	~70 cm	Ruttner sampler	?	6.6	3.7	56°50.3166 N, 16°28.7863 O	cell + VLP counts + phage isolation
Nonslick SSW #1	~70 cm	Ruttner sampler	12.8	6.6	4.2	56°49.9612 N, 16°26.9120 O	Metagenomes+viromes, cell + VLP counts, surfactants, DOC + phage & bacterial isolation	some sea weeds floating in the water
Nonslick SSW #2	~70 cm	Ruttner sampler	12.6	6.6	3.3	56°50.4769 N, 16°28.4767 O	cell + VLP counts + phage isolation
Nonslick SSW #3	~70 cm	Ruttner sampler	?	6.6	3.7	56°50.3166 N, 16°28.7863 O	cell + VLP counts + phage isolation

## Sheet: TableS2a_Bacterial_isolates
Table S2a: Bacterial strains from slick-SML isolated and sequenced in this study
Isolate_name	Colony color	Taxonomy (GTDB_tk)	Completeness (%)	Contamination (%)	CRISPR array lvl 4 direct repeat sequence (CRISPRcasFINDER)	Spacer-match against virome	Prophage (determined by VIBRANT)	nucleotide start	nucleotide stop	nucleotide length
Isolate01_SMS2	purple-blue	d__Bacteria;p__Proteobacteria;c__Gammaproteobacteria;o__Enterobacterales;f__Alteromonadaceae;g__Pseudoalteromonas;s__Pseudoalteromonas tunicata	100	0.280584	GTGAACTGCCGAGTAGGCAGCTGAAAAT	P22051_102_S30_metaspades_171_length_106559_cov_504 (80% similarity-filtered)	none
					TTTCTAAGCTGCCTGTGCGGCAGTGAAC	none	none
Isolate02_SMS3	purple-blue	d__Bacteria;p__Proteobacteria;c__Gammaproteobacteria;o__Enterobacterales;f__Alteromonadaceae;g__Rheinheimera;s__Rheinheimera baltica	99.6633	0.205761	none	none	none
Isolate03_SMS4	purple-blue	d__Bacteria;p__Proteobacteria;c__Gammaproteobacteria;o__Enterobacterales;f__Alteromonadaceae;g__Rheinheimera;s__Rheinheimera baltica	99.6633	1.96542	GTCGCGCCTCACGCAGGCGCGTGGATTGAAAC	none	none
Isolate04_SMS8	white	d__Bacteria;p__Proteobacteria;c__Gammaproteobacteria;o__Enterobacterales;f__Alteromonadaceae;g__Alishewanella;s__	99.62	0.17	none	none	NG_32195_SMS8_spades_3_length_559453_cov_168_fragment_1	36371	86348	49978
Isolate07_SMS9	purple-blue	d__Bacteria;p__Proteobacteria;c__Gammaproteobacteria;o__Enterobacterales;f__Alteromonadaceae;g__Alishewanella;s__	70.5671	1.03816	none	none	none
Isolate05_SMS11	purple-blue	d__Bacteria;p__Proteobacteria;c__Gammaproteobacteria;o__Enterobacterales;f__Alteromonadaceae;g__Rheinheimera;s__Rheinheimera baltica	99.6633	0.205761	none	none	none
Isolate06_SMS12	purple-blue	d__Bacteria;p__Proteobacteria;c__Gammaproteobacteria;o__Enterobacterales;f__Alteromonadaceae;g__Rheinheimera;s__Rheinheimera baltica	97.2313	1.54882	none	none	none

## Sheet: TableS2b_TYGS
Table S2b: Similarities of bacterial slick SML isolates to type strains based on digital DNA-DNA hybridization determined using the Type Strain Genome Server (https://tygs.dsmz.de)
Query strain	Subject strain	dDDH (d4)	C.I. (d4)	G+C difference (%)
SMS8	SMS9	97.1	[96.0 - 97.9]	0.44
SMS3	SMS11	91.7	[89.6 - 93.5]	0.19
SMS2	Pseudoalteromonas tunicata D2	90.9	[88.6 - 92.7]	0.07
SMS4	SMS11	90.5	[88.2 - 92.4]	0.19
SMS3	SMS12	90.2	[87.9 - 92.1]	0
SMS11	SMS12	90.1	[87.8 - 92.0]	0.19
SMS4	Rheinheimera baltica DSM 14885	89	[86.6 - 91.0]	0.25
SMS3	SMS4	88.8	[86.4 - 90.9]	0.38
SMS4	SMS12	88.4	[86.0 - 90.5]	0.38
SMS12	Rheinheimera baltica DSM 14885	88.2	[85.7 - 90.3]	0.13
SMS3	Rheinheimera baltica DSM 14885	88.2	[85.7 - 90.3]	0.13
SMS11	Rheinheimera baltica DSM 14885	87.9	[85.4 - 90.1]	0.05
SMS2	SMS9	56.2	[53.4 - 58.9]	6.52
SMS9	Pseudoalteromonas tunicata D2	48.8	[46.2 - 51.4]	6.45
SMS2	Arsukibacterium indicum SM2107T	24.7	[22.4 - 27.2]	9.04
SMS8	Pseudoalteromonas tunicata D2	23.7	[21.4 - 26.2]	6.01
SMS4	Pseudoalteromonas tunicata D2	23.6	[21.3 - 26.0]	6.13
SMS2	SMS4	23.6	[21.3 - 26.0]	6.2
SMS2	Rheinheimera mangrovi LHK132	23.4	[21.1 - 25.9]	6.91
SMS12	Pseudoalteromonas tunicata D2	23.3	[21.0 - 25.8]	6.51
SMS11	Pseudoalteromonas tunicata D2	23.1	[20.8 - 25.5]	6.33
SMS12	Pseudoalteromonas aurantia DSM 6057	22.9	[20.6 - 25.3]	5.6
SMS2	Rheinheimera maricola MA-13	22.6	[20.3 - 25.0]	8.6
SMS4	SMS9	22.6	[20.3 - 25.0]	0.32
SMS12	Pseudoalteromonas piratica OCN003	22.5	[20.2 - 24.9]	6.39
SMS8	Pseudoalteromonas aurantia DSM 6057	22.5	[20.3 - 25.0]	5.1
SMS9	SMS12	22.4	[20.2 - 24.9]	0.06
SMS2	Arsukibacterium ikkense GCM72	22.4	[20.1 - 24.8]	9.94
SMS9	Pseudoalteromonas ulvae DSM 15557	22.3	[20.0 - 24.7]	5.13
SMS9	Rheinheimera aquimaris KCTC12840T	22.2	[19.9 - 24.6]	3.2
SMS11	Pseudoalteromonas issachenkonii KCTC 12958	22.1	[19.8 - 24.5]	5.88
SMS11	Pseudoalteromonas tetraodonis DSM 9166	21.9	[19.6 - 24.3]	5.86
SMS12	Pseudoalteromonas issachenkonii KCTC 12958	21.9	[19.7 - 24.4]	6.06
SMS8	Pseudoalteromonas issachenkonii KCTC 12958	21.8	[19.5 - 24.2]	5.56
SMS3	Pseudoalteromonas tunicata D2	21.7	[19.4 - 24.1]	6.51
SMS12	Pseudoalteromonas tetraodonis DSM 9166	21.7	[19.5 - 24.1]	6.05
SMS11	Pseudoalteromonas aurantia DSM 6057	21.7	[19.5 - 24.2]	5.42
SMS4	Pseudoalteromonas aurantia DSM 6057	21.5	[19.3 - 24.0]	5.22
SMS4	Pseudoalteromonas issachenkonii KCTC 12958	21.5	[19.3 - 23.9]	5.68
SMS8	Pseudoalteromonas tetraodonis DSM 9166	21.4	[19.1 - 23.8]	5.54
SMS3	SMS9	21.4	[19.2 - 23.9]	0.07
SMS4	Pseudoalteromonas piratica OCN003	21.4	[19.1 - 23.8]	6.01
SMS12	Rheinheimera maricola MA-13	21.4	[19.2 - 23.9]	2.01
SMS4	Pseudoalteromonas tetraodonis DSM 9166	21.3	[19.1 - 23.8]	5.67
SMS11	Pseudoalteromonas piratica OCN003	21.3	[19.1 - 23.7]	6.2
SMS2	Rheinheimera baltica DSM 14885	21.3	[19.0 - 23.7]	6.45
SMS9	SMS11	21.3	[19.1 - 23.7]	0.12
SMS8	SMS12	21.2	[19.0 - 23.6]	0.5
SMS4	Pseudoalteromonas rubra ATCC 29570	21.2	[19.0 - 23.6]	1.82
SMS2	Alishewanella jeotgali KCTC 22429	21.2	[18.9 - 23.6]	10.91
SMS12	Rheinheimera lutimaris YQF-2	21.1	[18.9 - 23.5]	3.66
SMS9	Rheinheimera soli BD-d46	21.1	[18.8 - 23.5]	0.04
SMS9	Rheinheimera pacifica DSM 17616	21.1	[18.9 - 23.6]	2.94
SMS12	Alishewanella tabrizica KCTC 23723	21	[18.7 - 23.4]	0.97
SMS2	Alishewanella aestuarii KCTC 22051	21	[18.7 - 23.4]	11.21
SMS9	Rheinheimera baltica DSM 14885	21	[18.7 - 23.4]	0.07
SMS3	Pseudoalteromonas rubra ATCC 29570	21	[18.8 - 23.4]	1.44
SMS12	Rheinheimera mangrovi LHK132	21	[18.7 - 23.4]	0.32
SMS8	SMS4	20.9	[18.7 - 23.3]	0.12
SMS9	Rheinheimera maricola MA-13	20.9	[18.7 - 23.3]	2.08
SMS12	Rheinheimera pacifica DSM 17616	20.8	[18.5 - 23.2]	2.87
SMS2	SMS12	20.8	[18.5 - 23.2]	6.58
SMS12	Pseudoalteromonas amylolytica JW1	20.8	[18.6 - 23.3]	3.01
SMS12	Pseudoalteromonas rubra ATCC 29570	20.8	[18.6 - 23.2]	1.44
SMS2	Alishewanella agri JCM 15597	20.8	[18.6 - 23.3]	10.83
SMS9	Arsukibacterium indicum SM2107T	20.7	[18.4 - 23.1]	2.52
SMS2	Pseudoalteromonas tetraodonis DSM 9166	20.7	[18.5 - 23.1]	0.54
SMS12	Pseudoalteromonas ulvae DSM 15557	20.7	[18.5 - 23.1]	5.19
SMS9	Arsukibacterium perlucidum DSM 18276	20.7	[18.5 - 23.1]	2.29
SMS4	Rheinheimera maricola MA-13	20.6	[18.4 - 23.0]	2.39
SMS12	Rheinheimera hassiensis LMG 27268	20.6	[18.4 - 23.1]	2.39
SMS2	SMS11	20.6	[18.4 - 23.0]	6.4
SMS2	Pseudoalteromonas citrea NCIMB 1889	20.6	[18.4 - 23.0]	1.35
SMS3	Pseudoalteromonas aurantia DSM 6057	20.6	[18.4 - 23.0]	5.6
SMS9	Rheinheimera mesophila IITR-13	20.6	[18.4 - 23.0]	1.59
SMS9	Alishewanella tabrizica KCTC 23723	20.5	[18.3 - 22.9]	0.91
SMS4	Alishewanella tabrizica KCTC 23723	20.5	[18.3 - 23.0]	0.59
SMS3	Pseudoalteromonas piratica OCN003	20.5	[18.3 - 22.9]	6.39
SMS11	Pseudoalteromonas amylolytica JW1	20.4	[18.1 - 22.8]	2.82
SMS3	Pseudoalteromonas issachenkonii KCTC 12958	20.4	[18.2 - 22.8]	6.06
SMS12	Rheinheimera pleomorphica JCM 30460	20.4	[18.2 - 22.8]	4.39
SMS4	Rheinheimera lutimaris YQF-2	20.4	[18.2 - 22.8]	4.04
SMS8	Rheinheimera mangrovi LHK132	20.4	[18.2 - 22.8]	0.83
SMS4	Pseudoalteromonas amylolytica JW1	20.4	[18.1 - 22.8]	2.63
SMS11	Pseudoalteromonas ulvae DSM 15557	20.4	[18.2 - 22.8]	5.01
SMS8	Pseudoalteromonas piratica OCN003	20.4	[18.2 - 22.8]	5.89
SMS3	Pseudoalteromonas tetraodonis DSM 9166	20.3	[18.1 - 22.7]	6.05
SMS4	Pseudoalteromonas ulvae DSM 15557	20.3	[18.1 - 22.7]	4.81
SMS2	Rheinheimera hassiensis LMG 27268	20.3	[18.1 - 22.7]	8.98
SMS3	Rheinheimera maricola MA-13	20.3	[18.1 - 22.7]	2.01
SMS12	Rheinheimera soli BD-d46	20.3	[18.1 - 22.7]	0.1
SMS2	Pseudoalteromonas issachenkonii KCTC 12958	20.3	[18.1 - 22.7]	0.52
SMS11	Pseudoalteromonas rubra ATCC 29570	20.3	[18.1 - 22.7]	1.62
SMS11	Rheinheimera maricola MA-13	20.2	[18.0 - 22.7]	2.2
SMS3	Rheinheimera lutimaris YQF-2	20.2	[18.0 - 22.6]	3.66
SMS3	Alishewanella tabrizica KCTC 23723	20.2	[18.0 - 22.6]	0.97
SMS12	Pseudoalteromonas shioyasakiensis JCM 18891	20.2	[18.0 - 22.6]	5.08
SMS9	Rheinheimera nanhaiensis E407-8	20.2	[18.0 - 22.7]	5.05
SMS4	Rheinheimera soli BD-d46	20.2	[18.0 - 22.6]	0.28
SMS8	SMS3	20.2	[18.0 - 22.6]	0.5
SMS9	Arsukibacterium ikkense GCM72	20.2	[18.0 - 22.6]	3.42
SMS9	Rheinheimera hassiensis LMG 27268	20.2	[17.9 - 22.6]	2.46
SMS2	Arsukibacterium tuosuense CGMCC 1.12461	20.1	[17.9 - 22.5]	9.39
SMS9	Rheinheimera mangrovi LHK132	20.1	[17.9 - 22.5]	0.39
SMS4	Rheinheimera hassiensis LMG 27268	20.1	[17.9 - 22.5]	2.77
SMS8	Pseudoalteromonas ulvae DSM 15557	20.1	[17.9 - 22.5]	4.69
SMS11	Rheinheimera lutimaris YQF-2	20.1	[17.9 - 22.5]	3.85
SMS9	Rheinheimera longhuensis CGMCC 1.7003	20.1	[17.9 - 22.6]	0.58
SMS9	Arsukibacterium tuosuense CGMCC 1.12461	20.1	[17.9 - 22.5]	2.87
SMS2	Pseudoalteromonas aurantia DSM 6057	20.1	[17.9 - 22.5]	0.98
SMS8	Pseudoalteromonas amylolytica JW1	20.1	[17.9 - 22.5]	2.5
SMS8	Rheinheimera aquimaris KCTC12840T	20.1	[17.8 - 22.5]	3.64
SMS2	Rheinheimera riviphila KYPC3T	20.1	[17.9 - 22.6]	10.05
SMS8	Rheinheimera soli BD-d46	20.1	[17.9 - 22.5]	0.4
SMS11	Alishewanella tabrizica KCTC 23723	20.1	[17.8 - 22.5]	0.78
SMS2	Pseudoalteromonas arabiensis JCM 17292	20	[17.7 - 22.4]	1.18
SMS12	Rheinheimera nanhaiensis E407-8	20	[17.8 - 22.4]	4.98
SMS2	Pseudoalteromonas rubra ATCC 29570	20	[17.7 - 22.4]	8.02
SMS12	Alishewanella jeotgali KCTC 22429	20	[17.8 - 22.4]	4.32
SMS12	Alishewanella aestuarii KCTC 22051	20	[17.8 - 22.4]	4.63
SMS8	SMS11	20	[17.8 - 22.4]	0.32
SMS12	Arsukibacterium tuosuense CGMCC 1.12461	20	[17.8 - 22.5]	2.8
SMS9	Rheinheimera tangshanensis JA3-B52	20	[17.8 - 22.4]	0.24
SMS4	Rheinheimera pacifica DSM 17616	20	[17.8 - 22.5]	3.25
SMS8	Rheinheimera maricola MA-13	19.9	[17.7 - 22.3]	2.52
SMS8	Rheinheimera mesophila IITR-13	19.9	[17.7 - 22.3]	2.02
SMS3	Rheinheimera hassiensis LMG 27268	19.9	[17.7 - 22.3]	2.39
SMS9	Rheinheimera riviphila KYPC3T	19.9	[17.7 - 22.3]	3.53
SMS2	SMS3	19.9	[17.7 - 22.3]	6.59
SMS12	Rheinheimera mesophila IITR-13	19.9	[17.7 - 22.3]	1.52
SMS4	Arsukibacterium perlucidum DSM 18276	19.9	[17.7 - 22.3]	2.61
SMS12	Rheinheimera riviphila KYPC3T	19.9	[17.7 - 22.3]	3.46
SMS8	Rheinheimera baltica DSM 14885	19.9	[17.7 - 22.3]	0.37
SMS12	Arsukibacterium ikkense GCM72	19.9	[17.7 - 22.3]	3.35
SMS11	Rheinheimera hassiensis LMG 27268	19.9	[17.7 - 22.3]	2.58
SMS9	Rheinheimera lutimaris YQF-2	19.9	[17.7 - 22.3]	3.73
SMS3	Rheinheimera pacifica DSM 17616	19.9	[17.7 - 22.3]	2.87
SMS12	Rheinheimera aquimaris KCTC12840T	19.9	[17.7 - 22.3]	3.13
SMS4	Alishewanella aestuarii KCTC 22051	19.9	[17.7 - 22.3]	5.01
SMS3	Pseudoalteromonas amylolytica JW1	19.8	[17.6 - 22.2]	3.01
SMS2	Pseudoalteromonas ulvae DSM 15557	19.8	[17.6 - 22.2]	1.39
SMS2	Pseudoalteromonas shioyasakiensis JCM 18891	19.8	[17.6 - 22.2]	1.51
SMS12	Rheinheimera tangshanensis JA3-B52	19.8	[17.6 - 22.2]	0.18
SMS9	Alishewanella aestuarii KCTC 22051	19.8	[17.6 - 22.2]	4.69
SMS2	Pseudoalteromonas amylolytica JW1	19.8	[17.6 - 22.2]	3.58
SMS8	Pseudoalteromonas citrea NCIMB 1889	19.8	[17.6 - 22.2]	4.73
SMS8	SMS2	19.8	[17.6 - 22.2]	6.08
SMS12	Rheinheimera longhuensis CGMCC 1.7003	19.8	[17.6 - 22.2]	0.52
SMS4	Rheinheimera pleomorphica JCM 30460	19.8	[17.6 - 22.3]	4.77
SMS12	Arsukibacterium indicum SM2107T	19.8	[17.6 - 22.2]	2.45
SMS12	Arsukibacterium perlucidum DSM 18276	19.8	[17.6 - 22.2]	2.23
SMS11	Rheinheimera pacifica DSM 17616	19.8	[17.6 - 22.3]	3.06
SMS8	Rheinheimera pacifica DSM 17616	19.7	[17.5 - 22.1]	3.38
SMS3	Pseudoalteromonas ulvae DSM 15557	19.7	[17.5 - 22.1]	5.2
SMS9	Alishewanella jeotgali KCTC 22429	19.7	[17.5 - 22.1]	4.39
SMS8	Pseudoalteromonas rubra ATCC 29570	19.7	[17.5 - 22.1]	1.94
SMS11	Rheinheimera pleomorphica JCM 30460	19.7	[17.5 - 22.1]	4.58
SMS2	Pseudoalteromonas ostreae hOe-66	19.7	[17.5 - 22.1]	0.51
SMS4	Rheinheimera mangrovi LHK132	19.7	[17.5 - 22.1]	0.7
SMS12	Alishewanella agri JCM 15597	19.7	[17.5 - 22.1]	4.25
SMS2	Rheinheimera longhuensis CGMCC 1.7003	19.7	[17.5 - 22.1]	7.1
SMS11	Alishewanella aestuarii KCTC 22051	19.7	[17.5 - 22.1]	4.81
SMS9	Alishewanella agri JCM 15597	19.6	[17.4 - 22.0]	4.31
SMS8	Rheinheimera tangshanensis JA3-B52	19.6	[17.4 - 22.0]	0.68
SMS8	Alishewanella tabrizica KCTC 23723	19.6	[17.4 - 22.0]	0.47
SMS3	Alishewanella aestuarii KCTC 22051	19.6	[17.4 - 22.0]	4.63
SMS4	Rheinheimera nanhaiensis E407-8	19.6	[17.4 - 22.0]	5.36
SMS3	Rheinheimera pleomorphica JCM 30460	19.6	[17.4 - 22.0]	4.39
SMS11	Rheinheimera mangrovi LHK132	19.6	[17.4 - 22.0]	0.51
SMS8	Arsukibacterium indicum SM2107T	19.6	[17.4 - 21.9]	2.95
SMS2	Rheinheimera lutimaris YQF-2	19.5	[17.4 - 21.9]	10.25
SMS2	Pseudoalteromonas neustonica PAMC 28425	19.5	[17.3 - 21.9]	0.04
SMS8	Rheinheimera riviphila KYPC3T	19.5	[17.3 - 21.9]	3.97
SMS9	Rheinheimera pleomorphica JCM 30460	19.5	[17.3 - 21.9]	4.46
SMS4	Arsukibacterium ikkense GCM72	19.4	[17.2 - 21.8]	3.73
SMS2	Pseudoalteromonas profundi CGMCC 1.15394	19.4	[17.2 - 21.8]	1.7
SMS4	Alishewanella jeotgali KCTC 22429	19.4	[17.3 - 21.8]	4.7
SMS4	Alishewanella agri JCM 15597	19.4	[17.2 - 21.8]	4.63
SMS3	Rheinheimera riviphila KYPC3T	19.4	[17.2 - 21.8]	3.46
SMS8	Rheinheimera longhuensis CGMCC 1.7003	19.4	[17.2 - 21.8]	1.02
SMS4	Rheinheimera riviphila KYPC3T	19.4	[17.2 - 21.8]	3.84
SMS4	Pseudoalteromonas shioyasakiensis JCM 18891	19.4	[17.2 - 21.8]	4.7
SMS3	Rheinheimera mangrovi LHK132	19.4	[17.2 - 21.8]	0.32
SMS4	Rheinheimera longhuensis CGMCC 1.7003	19.4	[17.2 - 21.8]	0.9
SMS8	Pseudoalteromonas profundi CGMCC 1.15394	19.3	[17.1 - 21.7]	4.38
SMS3	Rheinheimera soli BD-d46	19.3	[17.1 - 21.7]	0.11
SMS11	Rheinheimera nanhaiensis E407-8	19.3	[17.1 - 21.7]	5.17
SMS3	Rheinheimera nanhaiensis E407-8	19.3	[17.1 - 21.6]	4.98
SMS2	Pseudoalteromonas piratica OCN003	19.3	[17.1 - 21.7]	0.19
SMS11	Pseudoalteromonas shioyasakiensis JCM 18891	19.3	[17.1 - 21.7]	4.89
SMS4	Arsukibacterium indicum SM2107T	19.3	[17.1 - 21.7]	2.83
SMS8	Rheinheimera hassiensis LMG 27268	19.3	[17.2 - 21.7]	2.9
SMS8	Arsukibacterium perlucidum DSM 18276	19.3	[17.1 - 21.7]	2.73
SMS11	Rheinheimera riviphila KYPC3T	19.3	[17.1 - 21.7]	3.65
SMS11	Alishewanella jeotgali KCTC 22429	19.3	[17.1 - 21.7]	4.51
SMS2	Pseudoalteromonas prydzensis DSM 14232	19.2	[17.0 - 21.6]	1.38
SMS8	Pseudoalteromonas ostreae hOe-66	19.2	[17.0 - 21.6]	5.57
SMS8	Alishewanella aestuarii KCTC 22051	19.2	[17.0 - 21.6]	5.13
SMS2	Arsukibacterium perlucidum DSM 18276	19.2	[17.1 - 21.6]	8.81
SMS3	Alishewanella jeotgali KCTC 22429	19.2	[17.0 - 21.6]	4.32
SMS12	Pseudoalteromonas citrea NCIMB 1889	19.2	[17.0 - 21.6]	5.23
SMS11	Rheinheimera soli BD-d46	19.2	[17.0 - 21.6]	0.08
SMS11	Rheinheimera longhuensis CGMCC 1.7003	19.2	[17.0 - 21.6]	0.7
SMS8	Alishewanella jeotgali KCTC 22429	19.2	[17.0 - 21.5]	4.82
SMS8	Rheinheimera nanhaiensis E407-8	19.2	[17.0 - 21.6]	5.49
SMS4	Pseudoalteromonas marina mano4	19.1	[16.9 - 21.5]	6.32
SMS8	Arsukibacterium ikkense GCM72	19.1	[16.9 - 21.5]	3.86
SMS4	Rheinheimera aquimaris KCTC12840T	19.1	[16.9 - 21.5]	3.51
SMS12	Pseudoalteromonas prydzensis DSM 14232	19.1	[16.9 - 21.5]	5.2
SMS3	Rheinheimera aquimaris KCTC12840T	19.1	[16.9 - 21.4]	3.13
SMS4	Pseudoalteromonas citrea NCIMB 1889	19.1	[16.9 - 21.5]	4.85
SMS8	Arsukibacterium tuosuense CGMCC 1.12461	19.1	[17.0 - 21.5]	3.31
SMS11	Arsukibacterium ikkense GCM72	19.1	[16.9 - 21.5]	3.54
SMS3	Rheinheimera longhuensis CGMCC 1.7003	19.1	[16.9 - 21.4]	0.51
SMS4	Rheinheimera tangshanensis JA3-B52	19.1	[17.0 - 21.5]	0.56
SMS3	Arsukibacterium perlucidum DSM 18276	19	[16.8 - 21.4]	2.23
SMS3	Alishewanella agri JCM 15597	19	[16.8 - 21.4]	4.24
SMS2	Rheinheimera soli BD-d46	19	[16.9 - 21.4]	6.48
SMS8	Pseudoalteromonas shioyasakiensis JCM 18891	19	[16.8 - 21.4]	4.57
SMS11	Rheinheimera aquimaris KCTC12840T	19	[16.8 - 21.4]	3.32
SMS12	Pseudoalteromonas marina mano4	19	[16.8 - 21.4]	6.7
SMS3	Pseudoalteromonas ostreae hOe-66	19	[16.8 - 21.3]	6.08
SMS9	Pseudoalteromonas aurantia DSM 6057	19	[16.9 - 21.4]	5.54
SMS2	Rheinheimera tangshanensis JA3-B52	19	[16.8 - 21.4]	6.76
SMS4	Arsukibacterium tuosuense CGMCC 1.12461	19	[16.9 - 21.4]	3.18
SMS3	Pseudoalteromonas shioyasakiensis JCM 18891	19	[16.8 - 21.4]	5.08
SMS8	Alishewanella agri JCM 15597	19	[16.8 - 21.4]	4.75
SMS2	Pseudoalteromonas marina mano4	19	[16.8 - 21.4]	0.12
SMS11	Pseudoalteromonas marina mano4	19	[16.8 - 21.4]	6.52
SMS12	Pseudoalteromonas profundi CGMCC 1.15394	19	[16.8 - 21.4]	4.88
SMS8	Rheinheimera lutimaris YQF-2	19	[16.8 - 21.4]	4.17
SMS3	Arsukibacterium tuosuense CGMCC 1.12461	19	[16.8 - 21.3]	2.8
SMS11	Arsukibacterium perlucidum DSM 18276	19	[16.8 - 21.4]	2.42
SMS11	Pseudoalteromonas citrea NCIMB 1889	19	[16.8 - 21.4]	5.05
SMS11	Rheinheimera tangshanensis JA3-B52	18.9	[16.7 - 21.3]	0.36
SMS3	Pseudoalteromonas prydzensis DSM 14232	18.9	[16.7 - 21.3]	5.2
SMS8	Pseudoalteromonas prydzensis DSM 14232	18.9	[16.7 - 21.3]	4.7
SMS11	Arsukibacterium tuosuense CGMCC 1.12461	18.9	[16.7 - 21.3]	2.99
SMS12	Pseudoalteromonas arabiensis JCM 17292	18.9	[16.7 - 21.3]	5.41
SMS11	Alishewanella agri JCM 15597	18.9	[16.8 - 21.3]	4.43
SMS3	Arsukibacterium ikkense GCM72	18.9	[16.7 - 21.3]	3.35
SMS11	Pseudoalteromonas ostreae hOe-66	18.8	[16.6 - 21.1]	5.89
SMS11	Arsukibacterium indicum SM2107T	18.8	[16.6 - 21.2]	2.64
SMS4	Pseudoalteromonas prydzensis DSM 14232	18.8	[16.6 - 21.2]	4.82
SMS9	Pseudoalteromonas citrea NCIMB 1889	18.8	[16.6 - 21.2]	5.17
SMS3	Rheinheimera mesophila IITR-13	18.7	[16.5 - 21.1]	1.52
SMS4	Pseudoalteromonas neustonica PAMC 28425	18.7	[16.5 - 21.1]	6.25
SMS11	Rheinheimera mesophila IITR-13	18.7	[16.5 - 21.1]	1.71
SMS3	Pseudoalteromonas neustonica PAMC 28425	18.7	[16.6 - 21.1]	6.63
SMS8	Pseudoalteromonas neustonica PAMC 28425	18.7	[16.5 - 21.1]	6.13
SMS4	Rheinheimera mesophila IITR-13	18.7	[16.6 - 21.1]	1.9
SMS3	Arsukibacterium indicum SM2107T	18.7	[16.6 - 21.1]	2.45
SMS11	Pseudoalteromonas prydzensis DSM 14232	18.7	[16.5 - 21.0]	5.01
SMS3	Pseudoalteromonas citrea NCIMB 1889	18.7	[16.5 - 21.1]	5.23
SMS8	Pseudoalteromonas marina mano4	18.7	[16.5 - 21.1]	6.2
SMS8	Rheinheimera pleomorphica JCM 30460	18.6	[16.5 - 21.0]	4.9
SMS4	Pseudoalteromonas profundi CGMCC 1.15394	18.6	[16.4 - 20.9]	4.5
SMS3	Rheinheimera tangshanensis JA3-B52	18.6	[16.4 - 21.0]	0.18
SMS12	Pseudoalteromonas ostreae hOe-66	18.6	[16.4 - 21.0]	6.08
SMS3	Pseudoalteromonas marina mano4	18.6	[16.4 - 21.0]	6.7
SMS11	Pseudoalteromonas profundi CGMCC 1.15394	18.5	[16.3 - 20.8]	4.7
SMS12	Pseudoalteromonas neustonica PAMC 28425	18.5	[16.4 - 20.9]	6.63
SMS11	Pseudoalteromonas neustonica PAMC 28425	18.5	[16.3 - 20.9]	6.44
SMS4	Pseudoalteromonas arabiensis JCM 17292	18.5	[16.3 - 20.9]	5.03
SMS9	Pseudoalteromonas ostreae hOe-66	18.4	[16.2 - 20.7]	6.01
SMS2	Rheinheimera mesophila IITR-13	18.4	[16.3 - 20.8]	8.11
SMS9	Pseudoalteromonas issachenkonii KCTC 12958	18.4	[16.2 - 20.7]	6
SMS11	Pseudoalteromonas arabiensis JCM 17292	18.4	[16.2 - 20.8]	5.22
SMS2	Rheinheimera pleomorphica JCM 30460	18.4	[16.2 - 20.7]	10.98
SMS8	Pseudoalteromonas arabiensis JCM 17292	18.3	[16.1 - 20.6]	4.9
SMS4	Pseudoalteromonas ostreae hOe-66	18.3	[16.1 - 20.7]	5.7
SMS2	Rheinheimera nanhaiensis E407-8	18.3	[16.2 - 20.7]	11.57
SMS3	Pseudoalteromonas arabiensis JCM 17292	18.3	[16.2 - 20.7]	5.41
SMS9	Pseudoalteromonas rubra ATCC 29570	18.3	[16.2 - 20.7]	1.5
SMS2	Rheinheimera aquimaris KCTC12840T	18.2	[16.0 - 20.5]	9.72
SMS3	Pseudoalteromonas profundi CGMCC 1.15394	18.2	[16.1 - 20.6]	4.88
SMS9	Pseudoalteromonas arabiensis JCM 17292	18.1	[16.0 - 20.5]	5.34
SMS9	Pseudoalteromonas neustonica PAMC 28425	18	[15.9 - 20.4]	6.56
SMS9	Pseudoalteromonas marina mano4	17.9	[15.7 - 20.2]	6.64
SMS9	Pseudoalteromonas tetraodonis DSM 9166	17.9	[15.8 - 20.3]	5.98
SMS9	Pseudoalteromonas profundi CGMCC 1.15394	17.8	[15.7 - 20.1]	4.82
SMS2	Alishewanella tabrizica KCTC 23723	17.8	[15.7 - 20.2]	5.61
SMS9	Pseudoalteromonas shioyasakiensis JCM 18891	17.7	[15.5 - 20.0]	5.01
SMS9	Pseudoalteromonas prydzensis DSM 14232	17.6	[15.4 - 19.9]	5.14
SMS9	Pseudoalteromonas piratica OCN003	17.3	[15.2 - 19.6]	6.33
SMS2	Rheinheimera pacifica DSM 17616	17.2	[15.1 - 19.5]	9.46
SMS9	Pseudoalteromonas amylolytica JW1	17.2	[15.1 - 19.5]	2.94

## Sheet: TableS2c_KEGG
Table S2c: KEGG numbers assigned to genes from slick SML isolates
Strain	Gene	Knumber
SMS2	SMS2_scaffolds_min1000_P26766_110_S10_SMS2_spades_1_length_330920_cov_371_1
SMS2	SMS2_scaffolds_min1000_P26766_110_S10_SMS2_spades_2_length_297335_cov_408_187
SMS2	SMS2_scaffolds_min1000_P26766_110_S10_SMS2_spades_4_length_224030_cov_451_21	K02030
SMS2	SMS2_scaffolds_min1000_P26766_110_S10_SMS2_spades_7_length_180044_cov_434_132	K01265
SMS2	SMS2_scaffolds_min1000_P26766_110_S10_SMS2_spades_10_length_147761_cov_374_81
SMS2	SMS2_scaffolds_min1000_P26766_110_S10_SMS2_spades_13_length_133118_cov_416_6	K15984
SMS2	SMS2_scaffolds_min1000_P26766_110_S10_SMS2_spades_14_length_133001_cov_436_56	K01619
SMS2	SMS2_scaffolds_min1000_P26766_110_S10_SMS2_spades_14_length_133001_cov_436_114
SMS2	SMS2_scaffolds_min1000_P26766_110_S10_SMS2_spades_17_length_124771_cov_413_72
SMS2	SMS2_scaffolds_min1000_P26766_110_S10_SMS2_spades_19_length_99241_cov_386_46	K02500
SMS2	SMS2_scaffolds_min1000_P26766_110_S10_SMS2_spades_19_length_99241_cov_386_89
SMS2	SMS2_scaffolds_min1000_P26766_110_S10_SMS2_spades_21_length_95878_cov_408_43	K09798
SMS2	SMS2_scaffolds_min1000_P26766_110_S10_SMS2_spades_39_length_30870_cov_373_2
SMS2	SMS2_scaffolds_min1000_P26766_110_S10_SMS2_spades_41_length_28607_cov_435_18	K03772
SMS2	SMS2_scaffolds_min1000_P26766_110_S10_SMS2_spades_1_length_330920_cov_371_2
SMS2	SMS2_scaffolds_min1000_P26766_110_S10_SMS2_spades_4_length_224030_cov_451_37
SMS2	SMS2_scaffolds_min1000_P26766_110_S10_SMS2_spades_4_length_224030_cov_451_70	K02481
SMS2	SMS2_scaffolds_min1000_P26766_110_S10_SMS2_spades_16_length_130030_cov_397_93	K13529
SMS2	SMS2_scaffolds_min1000_P26766_110_S10_SMS2_spades_20_length_97616_cov_426_10	K08303
SMS2	SMS2_scaffolds_min1000_P26766_110_S10_SMS2_spades_36_length_38923_cov_446_16	K03499
SMS2	SMS2_scaffolds_min1000_P26766_110_S10_SMS2_spades_1_length_330920_cov_371_3	K03702
SMS2	SMS2_scaffolds_min1000_P26766_110_S10_SMS2_spades_6_length_197781_cov_387_12
SMS2	SMS2_scaffolds_min1000_P26766_110_S10_SMS2_spades_35_length_40726_cov_369_19	K01176
SMS2	SMS2_scaffolds_min1000_P26766_110_S10_SMS2_spades_1_length_330920_cov_371_4	K06969
SMS2	SMS2_scaffolds_min1000_P26766_110_S10_SMS2_spades_7_length_180044_cov_434_144	K05786
SMS2	SMS2_scaffolds_min1000_P26766_110_S10_SMS2_spades_9_length_152950_cov_403_52	K03527
SMS2	SMS2_scaffolds_min1000_P26766_110_S10_SMS2_spades_16_length_130030_cov_397_21	K01489
SMS2	SMS2_scaffolds_min1000_P26766_110_S10_SMS2_spades_18_length_107213_cov_375_31
SMS2	SMS2_scaffolds_min1000_P26766_110_S10_SMS2_spades_22_length_95020_cov_363_2	K01480
SMS2	SMS2_scaffolds_min1000_P26766_110_S10_SMS2_spades_24_length_82506_cov_432_3	K00075
SMS2	SMS2_scaffolds_min1000_P26766_110_S10_SMS2_spades_1_length_330920_cov_371_5
SMS2	SMS2_scaffolds_min1000_P26766_110_S10_SMS2_spades_2_length_297335_cov_408_166
SMS2	SMS2_scaffolds_min1000_P26766_110_S10_SMS2_spades_12_length_137800_cov_359_86
SMS2	SMS2_scaffolds_min1000_P26766_110_S10_SMS2_spades_37_length_36870_cov_423_20
SMS2	SMS2_scaffolds_min1000_P26766_110_S10_SMS2_spades_40_length_30870_cov_373_8	K07483
SMS2	SMS2_scaffolds_min1000_P26766_110_S10_SMS2_spades_1_length_330920_cov_371_6
SMS2	SMS2_scaffolds_min1000_P26766_110_S10_SMS2_spades_3_length_277482_cov_351_51	K02233
SMS2	SMS2_scaffolds_min1000_P26766_110_S10_SMS2_spades_4_length_224030_cov_451_176	K03496
SMS2	SMS2_scaffolds_min1000_P26766_110_S10_SMS2_spades_5_length_200523_cov_400_36	K03496
SMS2	SMS2_scaffolds_min1000_P26766_110_S10_SMS2_spades_8_length_165163_cov_402_118	K06169
SMS2	SMS2_scaffolds_min1000_P26766_110_S10_SMS2_spades_10_length_147761_cov_374_91	K01069
SMS2	SMS2_scaffolds_min1000_P26766_110_S10_SMS2_spades_24_length_82506_cov_432_69	K06996
SMS2	SMS2_scaffolds_min1000_P26766_110_S10_SMS2_spades_40_length_30870_cov_373_20
SMS2	SMS2_scaffolds_min1000_P26766_110_S10_SMS2_spades_1_length_330920_cov_371_7	K06920
SMS2	SMS2_scaffolds_min1000_P26766_110_S10_SMS2_spades_2_length_297335_cov_408_188
SMS2	SMS2_scaffolds_min1000_P26766_110_S10_SMS2_spades_9_length_152950_cov_403_66	K05810
SMS2	SMS2_scaffolds_min1000_P26766_110_S10_SMS2_spades_10_length_147761_cov_374_88	K06175
SMS2	SMS2_scaffolds_min1000_P26766_110_S10_SMS2_spades_14_length_133001_cov_436_41	K12264
SMS2	SMS2_scaffolds_min1000_P26766_110_S10_SMS2_spades_16_length_130030_cov_397_110
SMS2	SMS2_scaffolds_min1000_P26766_110_S10_SMS2_spades_18_length_107213_cov_375_7	K01420
SMS2	SMS2_scaffolds_min1000_P26766_110_S10_SMS2_spades_19_length_99241_cov_386_47	K01814
SMS2	SMS2_scaffolds_min1000_P26766_110_S10_SMS2_spades_32_length_46829_cov_399_3
SMS2	SMS2_scaffolds_min1000_P26766_110_S10_SMS2_spades_35_length_40726_cov_369_11	K07661
SMS2	SMS2_scaffolds_min1000_P26766_110_S10_SMS2_spades_35_length_40726_cov_369_23
SMS2	SMS2_scaffolds_min1000_P26766_110_S10_SMS2_spades_1_length_330920_cov_371_8	K10026
SMS2	SMS2_scaffolds_min1000_P26766_110_S10_SMS2_spades_5_length_200523_cov_400_112
SMS2	SMS2_scaffolds_min1000_P26766_110_S10_SMS2_spades_8_length_165163_cov_402_102	K03683
SMS2	SMS2_scaffolds_min1000_P26766_110_S10_SMS2_spades_10_length_147761_cov_374_35	K00939
SMS2	SMS2_scaffolds_min1000_P26766_110_S10_SMS2_spades_15_length_131697_cov_377_72	K03969
SMS2	SMS2_scaffolds_min1000_P26766_110_S10_SMS2_spades_17_length_124771_cov_413_13	K01807
SMS2	SMS2_scaffolds_min1000_P26766_110_S10_SMS2_spades_24_length_82506_cov_432_39
SMS2	SMS2_scaffolds_min1000_P26766_110_S10_SMS2_spades_24_length_82506_cov_432_68
SMS2	SMS2_scaffolds_min1000_P26766_110_S10_SMS2_spades_25_length_68818_cov_416_21
SMS2	SMS2_scaffolds_min1000_P26766_110_S10_SMS2_spades_26_length_59345_cov_405_10
SMS2	SMS2_scaffolds_min1000_P26766_110_S10_SMS2_spades_26_length_59345_cov_405_49
SMS2	SMS2_scaffolds_min1000_P26766_110_S10_SMS2_spades_29_length_50558_cov_399_27
SMS2	SMS2_scaffolds_min1000_P26766_110_S10_SMS2_spades_34_length_42466_cov_422_11
SMS2	SMS2_scaffolds_min1000_P26766_110_S10_SMS2_spades_42_length_24372_cov_466_26
SMS2	SMS2_scaffolds_min1000_P26766_110_S10_SMS2_spades_1_length_330920_cov_371_9
SMS2	SMS2_scaffolds_min1000_P26766_110_S10_SMS2_spades_1_length_330920_cov_371_132
SMS2	SMS2_scaffolds_min1000_P26766_110_S10_SMS2_spades_1_length_330920_cov_371_249
SMS2	SMS2_scaffolds_min1000_P26766_110_S10_SMS2_spades_2_length_297335_cov_408_231
SMS2	SMS2_scaffolds_min1000_P26766_110_S10_SMS2_spades_3_length_277482_cov_351_130
SMS2	SMS2_scaffolds_min1000_P26766_110_S10_SMS2_spades_3_length_277482_cov_351_153
SMS2	SMS2_scaffolds_min1000_P26766_110_S10_SMS2_spades_3_length_277482_cov_351_172
SMS2	SMS2_scaffolds_min1000_P26766_110_S10_SMS2_spades_4_length_224030_cov_451_160
SMS2	SMS2_scaffolds_min1000_P26766_110_S10_SMS2_spades_7_length_180044_cov_434_114
SMS2	SMS2_scaffolds_min1000_P26766_110_S10_SMS2_spades_11_length_144962_cov_420_87	K02663
SMS2	SMS2_scaffolds_min1000_P26766_110_S10_SMS2_spades_11_length_144962_cov_420_127
SMS2	SMS2_scaffolds_min1000_P26766_110_S10_SMS2_spades_12_length_137800_cov_359_79	K08310
SMS2	SMS2_scaffolds_min1000_P26766_110_S10_SMS2_spades_20_length_97616_cov_426_9	K00940
SMS2	SMS2_scaffolds_min1000_P26766_110_S10_SMS2_spades_21_length_95878_cov_408_47
SMS2	SMS2_scaffolds_min1000_P26766_110_S10_SMS2_spades_29_length_50558_cov_399_34	K07107
SMS2	SMS2_scaffolds_min1000_P26766_110_S10_SMS2_spades_1_length_330920_cov_371_10	K03809
SMS2	SMS2_scaffolds_min1000_P26766_110_S10_SMS2_spades_6_length_197781_cov_387_73
SMS2	SMS2_scaffolds_min1000_P26766_110_S10_SMS2_spades_10_length_147761_cov_374_80	K15723
SMS2	SMS2_scaffolds_min1000_P26766_110_S10_SMS2_spades_17_length_124771_cov_413_1
SMS2	SMS2_scaffolds_min1000_P26766_110_S10_SMS2_spades_21_length_95878_cov_408_15	K09941
SMS2	SMS2_scaffolds_min1000_P26766_110_S10_SMS2_spades_23_length_91638_cov_447_2	K07486
SMS2	SMS2_scaffolds_min1000_P26766_110_S10_SMS2_spades_25_length_68818_cov_416_23
SMS2	SMS2_scaffolds_min1000_P26766_110_S10_SMS2_spades_29_length_50558_cov_399_20
SMS2	SMS2_scaffolds_min1000_P26766_110_S10_SMS2_spades_37_length_36870_cov_423_13	K03270
SMS2	SMS2_scaffolds_min1000_P26766_110_S10_SMS2_spades_45_length_19043_cov_381_1
SMS2	SMS2_scaffolds_min1000_P26766_110_S10_SMS2_spades_50_length_15708_cov_372_1	K00995
SMS2	SMS2_scaffolds_min1000_P26766_110_S10_SMS2_spades_1_length_330920_cov_371_11	K00537
SMS2	SMS2_scaffolds_min1000_P26766_110_S10_SMS2_spades_1_length_330920_cov_371_41
SMS2	SMS2_scaffolds_min1000_P26766_110_S10_SMS2_spades_2_length_297335_cov_408_46	K02686
SMS2	SMS2_scaffolds_min1000_P26766_110_S10_SMS2_spades_2_length_297335_cov_408_77
SMS2	SMS2_scaffolds_min1000_P26766_110_S10_SMS2_spades_6_length_197781_cov_387_76
SMS2	SMS2_scaffolds_min1000_P26766_110_S10_SMS2_spades_11_length_144962_cov_420_111
SMS2	SMS2_scaffolds_min1000_P26766_110_S10_SMS2_spades_12_length_137800_cov_359_35
SMS2	SMS2_scaffolds_min1000_P26766_110_S10_SMS2_spades_15_length_131697_cov_377_12	K06186
SMS2	SMS2_scaffolds_min1000_P26766_110_S10_SMS2_spades_26_length_59345_cov_405_16
SMS2	SMS2_scaffolds_min1000_P26766_110_S10_SMS2_spades_27_length_56471_cov_447_40
SMS2	SMS2_scaffolds_min1000_P26766_110_S10_SMS2_spades_43_length_21730_cov_419_3
SMS2	SMS2_scaffolds_min1000_P26766_110_S10_SMS2_spades_1_length_330920_cov_371_12	K01423
SMS2	SMS2_scaffolds_min1000_P26766_110_S10_SMS2_spades_12_length_137800_cov_359_62
SMS2	SMS2_scaffolds_min1000_P26766_110_S10_SMS2_spades_21_length_95878_cov_408_10
SMS2	SMS2_scaffolds_min1000_P26766_110_S10_SMS2_spades_39_length_30870_cov_373_20	K03307
SMS2	SMS2_scaffolds_min1000_P26766_110_S10_SMS2_spades_1_length_330920_cov_371_13
SMS2	SMS2_scaffolds_min1000_P26766_110_S10_SMS2_spades_3_length_277482_cov_351_187	K03521
SMS2	SMS2_scaffolds_min1000_P26766_110_S10_SMS2_spades_9_length_152950_cov_403_64	K05807
SMS2	SMS2_scaffolds_min1000_P26766_110_S10_SMS2_spades_11_length_144962_cov_420_130
SMS2	SMS2_scaffolds_min1000_P26766_110_S10_SMS2_spades_13_length_133118_cov_416_18
SMS2	SMS2_scaffolds_min1000_P26766_110_S10_SMS2_spades_18_length_107213_cov_375_45
SMS2	SMS2_scaffolds_min1000_P26766_110_S10_SMS2_spades_22_length_95020_cov_363_6
SMS2	SMS2_scaffolds_min1000_P26766_110_S10_SMS2_spades_23_length_91638_cov_447_70
SMS2	SMS2_scaffolds_min1000_P26766_110_S10_SMS2_spades_24_length_82506_cov_432_55	K03118
SMS2	SMS2_scaffolds_min1000_P26766_110_S10_SMS2_spades_25_length_68818_cov_416_32
SMS2	SMS2_scaffolds_min1000_P26766_110_S10_SMS2_spades_26_length_59345_cov_405_53
SMS2	SMS2_scaffolds_min1000_P26766_110_S10_SMS2_spades_29_length_50558_cov_399_10	K00348
SMS2	SMS2_scaffolds_min1000_P26766_110_S10_SMS2_spades_32_length_46829_cov_399_9
SMS2	SMS2_scaffolds_min1000_P26766_110_S10_SMS2_spades_50_length_15708_cov_372_9
SMS2	SMS2_scaffolds_min1000_P26766_110_S10_SMS2_spades_50_length_15708_cov_372_16
SMS2	SMS2_scaffolds_min1000_P26766_110_S10_SMS2_spades_65_length_3255_cov_389_2
SMS2	SMS2_scaffolds_min1000_P26766_110_S10_SMS2_spades_1_length_330920_cov_371_14
SMS2	SMS2_scaffolds_min1000_P26766_110_S10_SMS2_spades_3_length_277482_cov_351_232
SMS2	SMS2_scaffolds_min1000_P26766_110_S10_SMS2_spades_11_length_144962_cov_420_7
SMS2	SMS2_scaffolds_min1000_P26766_110_S10_SMS2_spades_14_length_133001_cov_436_104
SMS2	SMS2_scaffolds_min1000_P26766_110_S10_SMS2_spades_17_length_124771_cov_413_84
SMS2	SMS2_scaffolds_min1000_P26766_110_S10_SMS2_spades_24_length_82506_cov_432_44
SMS2	SMS2_scaffolds_min1000_P26766_110_S10_SMS2_spades_31_length_49115_cov_352_4
SMS2	SMS2_scaffolds_min1000_P26766_110_S10_SMS2_spades_37_length_36870_cov_423_32
SMS2	SMS2_scaffolds_min1000_P26766_110_S10_SMS2_spades_65_length_3255_cov_389_3
SMS2	SMS2_scaffolds_min1000_P26766_110_S10_SMS2_spades_1_length_330920_cov_371_15	K03548
SMS2	SMS2_scaffolds_min1000_P26766_110_S10_SMS2_spades_1_length_330920_cov_371_77	K11744
SMS2	SMS2_scaffolds_min1000_P26766_110_S10_SMS2_spades_13_length_133118_cov_416_33	K06916
SMS2	SMS2_scaffolds_min1000_P26766_110_S10_SMS2_spades_20_length_97616_cov_426_63
SMS2	SMS2_scaffolds_min1000_P26766_110_S10_SMS2_spades_23_length_91638_cov_447_13	K13985
SMS2	SMS2_scaffolds_min1000_P26766_110_S10_SMS2_spades_25_length_68818_cov_416_47
SMS2	SMS2_scaffolds_min1000_P26766_110_S10_SMS2_spades_26_length_59345_cov_405_24
SMS2	SMS2_scaffolds_min1000_P26766_110_S10_SMS2_spades_1_length_330920_cov_371_16	K03564
SMS2	SMS2_scaffolds_min1000_P26766_110_S10_SMS2_spades_4_length_224030_cov_451_171	K02109
SMS2	SMS2_scaffolds_min1000_P26766_110_S10_SMS2_spades_14_length_133001_cov_436_103
SMS2	SMS2_scaffolds_min1000_P26766_110_S10_SMS2_spades_15_length_131697_cov_377_108	K00783
SMS2	SMS2_scaffolds_min1000_P26766_110_S10_SMS2_spades_24_length_82506_cov_432_37
SMS2	SMS2_scaffolds_min1000_P26766_110_S10_SMS2_spades_25_length_68818_cov_416_13	K03789
SMS2	SMS2_scaffolds_min1000_P26766_110_S10_SMS2_spades_31_length_49115_cov_352_7	K03594
SMS2	SMS2_scaffolds_min1000_P26766_110_S10_SMS2_spades_47_length_18266_cov_456_11	K02992
SMS2	SMS2_scaffolds_min1000_P26766_110_S10_SMS2_spades_1_length_330920_cov_371_17	K03567
SMS2	SMS2_scaffolds_min1000_P26766_110_S10_SMS2_spades_2_length_297335_cov_408_136	K02221
SMS2	SMS2_scaffolds_min1000_P26766_110_S10_SMS2_spades_4_length_224030_cov_451_170	K02113
SMS2	SMS2_scaffolds_min1000_P26766_110_S10_SMS2_spades_7_length_180044_cov_434_87
SMS2	SMS2_scaffolds_min1000_P26766_110_S10_SMS2_spades_10_length_147761_cov_374_27
SMS2	SMS2_scaffolds_min1000_P26766_110_S10_SMS2_spades_11_length_144962_cov_420_89	K02665
SMS2	SMS2_scaffolds_min1000_P26766_110_S10_SMS2_spades_12_length_137800_cov_359_71
SMS2	SMS2_scaffolds_min1000_P26766_110_S10_SMS2_spades_13_length_133118_cov_416_85	K02553
SMS2	SMS2_scaffolds_min1000_P26766_110_S10_SMS2_spades_16_length_130030_cov_397_96
SMS2	SMS2_scaffolds_min1000_P26766_110_S10_SMS2_spades_18_length_107213_cov_375_19
SMS2	SMS2_scaffolds_min1000_P26766_110_S10_SMS2_spades_19_length_99241_cov_386_66	K09160
SMS2	SMS2_scaffolds_min1000_P26766_110_S10_SMS2_spades_36_length_38923_cov_446_2
SMS2	SMS2_scaffolds_min1000_P26766_110_S10_SMS2_spades_44_length_20048_cov_441_11	K02933
SMS2	SMS2_scaffolds_min1000_P26766_110_S10_SMS2_spades_1_length_330920_cov_371_18	K07287
SMS2	SMS2_scaffolds_min1000_P26766_110_S10_SMS2_spades_1_length_330920_cov_371_238	K01772
SMS2	SMS2_scaffolds_min1000_P26766_110_S10_SMS2_spades_12_length_137800_cov_359_66	K07646
SMS2	SMS2_scaffolds_min1000_P26766_110_S10_SMS2_spades_15_length_131697_cov_377_69	K12369
SMS2	SMS2_scaffolds_min1000_P26766_110_S10_SMS2_spades_25_length_68818_cov_416_27
SMS2	SMS2_scaffolds_min1000_P26766_110_S10_SMS2_spades_32_length_46829_cov_399_18
SMS2	SMS2_scaffolds_min1000_P26766_110_S10_SMS2_spades_35_length_40726_cov_369_9
SMS2	SMS2_scaffolds_min1000_P26766_110_S10_SMS2_spades_1_length_330920_cov_371_19
SMS2	SMS2_scaffolds_min1000_P26766_110_S10_SMS2_spades_3_length_277482_cov_351_74	K00033
SMS2	SMS2_scaffolds_min1000_P26766_110_S10_SMS2_spades_6_length_197781_cov_387_71	K00425
SMS2	SMS2_scaffolds_min1000_P26766_110_S10_SMS2_spades_15_length_131697_cov_377_60	K03106
SMS2	SMS2_scaffolds_min1000_P26766_110_S10_SMS2_spades_17_length_124771_cov_413_92	K00970
SMS2	SMS2_scaffolds_min1000_P26766_110_S10_SMS2_spades_21_length_95878_cov_408_7	K01755
SMS2	SMS2_scaffolds_min1000_P26766_110_S10_SMS2_spades_1_length_330920_cov_371_20
SMS2	SMS2_scaffolds_min1000_P26766_110_S10_SMS2_spades_2_length_297335_cov_408_28
SMS2	SMS2_scaffolds_min1000_P26766_110_S10_SMS2_spades_2_length_297335_cov_408_230
SMS2	SMS2_scaffolds_min1000_P26766_110_S10_SMS2_spades_3_length_277482_cov_351_225	K09791
SMS2	SMS2_scaffolds_min1000_P26766_110_S10_SMS2_spades_6_length_197781_cov_387_113
SMS2	SMS2_scaffolds_min1000_P26766_110_S10_SMS2_spades_18_length_107213_cov_375_87
SMS2	SMS2_scaffolds_min1000_P26766_110_S10_SMS2_spades_19_length_99241_cov_386_43
SMS2	SMS2_scaffolds_min1000_P26766_110_S10_SMS2_spades_1_length_330920_cov_371_21
SMS2	SMS2_scaffolds_min1000_P26766_110_S10_SMS2_spades_1_length_330920_cov_371_108	K01752
SMS2	SMS2_scaffolds_min1000_P26766_110_S10_SMS2_spades_5_length_200523_cov_400_45	K02404
SMS2	SMS2_scaffolds_min1000_P26766_110_S10_SMS2_spades_1_length_330920_cov_371_22	K04487
SMS2	SMS2_scaffolds_min1000_P26766_110_S10_SMS2_spades_1_length_330920_cov_371_23
SMS2	SMS2_scaffolds_min1000_P26766_110_S10_SMS2_spades_7_length_180044_cov_434_40	K01058
SMS2	SMS2_scaffolds_min1000_P26766_110_S10_SMS2_spades_11_length_144962_cov_420_128	K01750
SMS2	SMS2_scaffolds_min1000_P26766_110_S10_SMS2_spades_14_length_133001_cov_436_74
SMS2	SMS2_scaffolds_min1000_P26766_110_S10_SMS2_spades_17_length_124771_cov_413_29
SMS2	SMS2_scaffolds_min1000_P26766_110_S10_SMS2_spades_27_length_56471_cov_447_37	K08963
SMS2	SMS2_scaffolds_min1000_P26766_110_S10_SMS2_spades_37_length_36870_cov_423_29
SMS2	SMS2_scaffolds_min1000_P26766_110_S10_SMS2_spades_1_length_330920_cov_371_24	K01810
SMS2	SMS2_scaffolds_min1000_P26766_110_S10_SMS2_spades_2_length_297335_cov_408_107	K02011
SMS2	SMS2_scaffolds_min1000_P26766_110_S10_SMS2_spades_3_length_277482_cov_351_188	K00311
SMS2	SMS2_scaffolds_min1000_P26766_110_S10_SMS2_spades_17_length_124771_cov_413_82
SMS2	SMS2_scaffolds_min1000_P26766_110_S10_SMS2_spades_20_length_97616_cov_426_45	K02038
SMS2	SMS2_scaffolds_min1000_P26766_110_S10_SMS2_spades_1_length_330920_cov_371_25	K00036
SMS2	SMS2_scaffolds_min1000_P26766_110_S10_SMS2_spades_2_length_297335_cov_408_180
SMS2	SMS2_scaffolds_min1000_P26766_110_S10_SMS2_spades_6_length_197781_cov_387_27
SMS2	SMS2_scaffolds_min1000_P26766_110_S10_SMS2_spades_13_length_133118_cov_416_58	K01928
SMS2	SMS2_scaffolds_min1000_P26766_110_S10_SMS2_spades_17_length_124771_cov_413_31	K00088
SMS2	SMS2_scaffolds_min1000_P26766_110_S10_SMS2_spades_17_length_124771_cov_413_34
SMS2	SMS2_scaffolds_min1000_P26766_110_S10_SMS2_spades_1_length_330920_cov_371_26	K01057
SMS2	SMS2_scaffolds_min1000_P26766_110_S10_SMS2_spades_1_length_330920_cov_371_29
SMS2	SMS2_scaffolds_min1000_P26766_110_S10_SMS2_spades_3_length_277482_cov_351_91	K00568
SMS2	SMS2_scaffolds_min1000_P26766_110_S10_SMS2_spades_5_length_200523_cov_400_17
SMS2	SMS2_scaffolds_min1000_P26766_110_S10_SMS2_spades_5_length_200523_cov_400_100	K02386
SMS2	SMS2_scaffolds_min1000_P26766_110_S10_SMS2_spades_5_length_200523_cov_400_114
SMS2	SMS2_scaffolds_min1000_P26766_110_S10_SMS2_spades_6_length_197781_cov_387_26
SMS2	SMS2_scaffolds_min1000_P26766_110_S10_SMS2_spades_7_length_180044_cov_434_112	K01126
SMS2	SMS2_scaffolds_min1000_P26766_110_S10_SMS2_spades_8_length_165163_cov_402_71
SMS2	SMS2_scaffolds_min1000_P26766_110_S10_SMS2_spades_14_length_133001_cov_436_118	K02982
SMS2	SMS2_scaffolds_min1000_P26766_110_S10_SMS2_spades_15_length_131697_cov_377_37	K02483
SMS2	SMS2_scaffolds_min1000_P26766_110_S10_SMS2_spades_17_length_124771_cov_413_89	K06206
SMS2	SMS2_scaffolds_min1000_P26766_110_S10_SMS2_spades_20_length_97616_cov_426_43	K02039
SMS2	SMS2_scaffolds_min1000_P26766_110_S10_SMS2_spades_21_length_95878_cov_408_81
SMS2	SMS2_scaffolds_min1000_P26766_110_S10_SMS2_spades_30_length_50488_cov_397_10	K01243
SMS2	SMS2_scaffolds_min1000_P26766_110_S10_SMS2_spades_44_length_20048_cov_441_24	K02003
SMS2	SMS2_scaffolds_min1000_P26766_110_S10_SMS2_spades_49_length_17505_cov_415_9	K05679
SMS2	SMS2_scaffolds_min1000_P26766_110_S10_SMS2_spades_1_length_330920_cov_371_27
SMS2	SMS2_scaffolds_min1000_P26766_110_S10_SMS2_spades_54_length_9231_cov_382_5	K03615
SMS2	SMS2_scaffolds_min1000_P26766_110_S10_SMS2_spades_1_length_330920_cov_371_28
SMS2	SMS2_scaffolds_min1000_P26766_110_S10_SMS2_spades_16_length_130030_cov_397_61	K01255
SMS2	SMS2_scaffolds_min1000_P26766_110_S10_SMS2_spades_1_length_330920_cov_371_30	K18055
SMS2	SMS2_scaffolds_min1000_P26766_110_S10_SMS2_spades_1_length_330920_cov_371_107	K13634
SMS2	SMS2_scaffolds_min1000_P26766_110_S10_SMS2_spades_3_length_277482_cov_351_226	K00912
SMS2	SMS2_scaffolds_min1000_P26766_110_S10_SMS2_spades_7_length_180044_cov_434_2
SMS2	SMS2_scaffolds_min1000_P26766_110_S10_SMS2_spades_8_length_165163_cov_402_20
SMS2	SMS2_scaffolds_min1000_P26766_110_S10_SMS2_spades_9_length_152950_cov_403_65	K06180
SMS2	SMS2_scaffolds_min1000_P26766_110_S10_SMS2_spades_11_length_144962_cov_420_64
SMS2	SMS2_scaffolds_min1000_P26766_110_S10_SMS2_spades_32_length_46829_cov_399_14	K00847
SMS2	SMS2_scaffolds_min1000_P26766_110_S10_SMS2_spades_1_length_330920_cov_371_31
SMS2	SMS2_scaffolds_min1000_P26766_110_S10_SMS2_spades_15_length_131697_cov_377_87	K02519
SMS2	SMS2_scaffolds_min1000_P26766_110_S10_SMS2_spades_23_length_91638_cov_447_64	K02014
SMS2	SMS2_scaffolds_min1000_P26766_110_S10_SMS2_spades_1_length_330920_cov_371_32
SMS2	SMS2_scaffolds_min1000_P26766_110_S10_SMS2_spades_1_length_330920_cov_371_242	K02433
SMS2	SMS2_scaffolds_min1000_P26766_110_S10_SMS2_spades_3_length_277482_cov_351_162
SMS2	SMS2_scaffolds_min1000_P26766_110_S10_SMS2_spades_22_length_95020_cov_363_46	K09760
SMS2	SMS2_scaffolds_min1000_P26766_110_S10_SMS2_spades_1_length_330920_cov_371_33
SMS2	SMS2_scaffolds_min1000_P26766_110_S10_SMS2_spades_35_length_40726_cov_369_17
SMS2	SMS2_scaffolds_min1000_P26766_110_S10_SMS2_spades_38_length_32473_cov_370_21	K00703
SMS2	SMS2_scaffolds_min1000_P26766_110_S10_SMS2_spades_45_length_19043_cov_381_11
SMS2	SMS2_scaffolds_min1000_P26766_110_S10_SMS2_spades_1_length_330920_cov_371_34
SMS2	SMS2_scaffolds_min1000_P26766_110_S10_SMS2_spades_2_length_297335_cov_408_236	K09797
SMS2	SMS2_scaffolds_min1000_P26766_110_S10_SMS2_spades_3_length_277482_cov_351_47
SMS2	SMS2_scaffolds_min1000_P26766_110_S10_SMS2_spades_3_length_277482_cov_351_215	K00240
SMS2	SMS2_scaffolds_min1000_P26766_110_S10_SMS2_spades_4_length_224030_cov_451_121	K02003
SMS2	SMS2_scaffolds_min1000_P26766_110_S10_SMS2_spades_4_length_224030_cov_451_140
SMS2	SMS2_scaffolds_min1000_P26766_110_S10_SMS2_spades_5_length_200523_cov_400_71	K00983
SMS2	SMS2_scaffolds_min1000_P26766_110_S10_SMS2_spades_7_length_180044_cov_434_72	K03111
SMS2	SMS2_scaffolds_min1000_P26766_110_S10_SMS2_spades_12_length_137800_cov_359_58
SMS2	SMS2_scaffolds_min1000_P26766_110_S10_SMS2_spades_13_length_133118_cov_416_108
SMS2	SMS2_scaffolds_min1000_P26766_110_S10_SMS2_spades_17_length_124771_cov_413_85
SMS2	SMS2_scaffolds_min1000_P26766_110_S10_SMS2_spades_30_length_50488_cov_397_15	K07773
SMS2	SMS2_scaffolds_min1000_P26766_110_S10_SMS2_spades_37_length_36870_cov_423_40	K00989
SMS2	SMS2_scaffolds_min1000_P26766_110_S10_SMS2_spades_49_length_17505_cov_415_1
SMS2	SMS2_scaffolds_min1000_P26766_110_S10_SMS2_spades_1_length_330920_cov_371_35	K09794
SMS2	SMS2_scaffolds_min1000_P26766_110_S10_SMS2_spades_4_length_224030_cov_451_88
SMS2	SMS2_scaffolds_min1000_P26766_110_S10_SMS2_spades_5_length_200523_cov_400_162	K09159
SMS2	SMS2_scaffolds_min1000_P26766_110_S10_SMS2_spades_10_length_147761_cov_374_16
SMS2	SMS2_scaffolds_min1000_P26766_110_S10_SMS2_spades_24_length_82506_cov_432_53
SMS2	SMS2_scaffolds_min1000_P26766_110_S10_SMS2_spades_26_length_59345_cov_405_46
SMS2	SMS2_scaffolds_min1000_P26766_110_S10_SMS2_spades_27_length_56471_cov_447_39
SMS2	SMS2_scaffolds_min1000_P26766_110_S10_SMS2_spades_48_length_17574_cov_344_14
SMS2	SMS2_scaffolds_min1000_P26766_110_S10_SMS2_spades_1_length_330920_cov_371_36
SMS2	SMS2_scaffolds_min1000_P26766_110_S10_SMS2_spades_1_length_330920_cov_371_193
SMS2	SMS2_scaffolds_min1000_P26766_110_S10_SMS2_spades_3_length_277482_cov_351_254	K07497
SMS2	SMS2_scaffolds_min1000_P26766_110_S10_SMS2_spades_11_length_144962_cov_420_126
SMS2	SMS2_scaffolds_min1000_P26766_110_S10_SMS2_spades_14_length_133001_cov_436_24
SMS2	SMS2_scaffolds_min1000_P26766_110_S10_SMS2_spades_14_length_133001_cov_436_125	K02946
SMS2	SMS2_scaffolds_min1000_P26766_110_S10_SMS2_spades_15_length_131697_cov_377_3
SMS2	SMS2_scaffolds_min1000_P26766_110_S10_SMS2_spades_35_length_40726_cov_369_32
SMS2	SMS2_scaffolds_min1000_P26766_110_S10_SMS2_spades_37_length_36870_cov_423_30
SMS2	SMS2_scaffolds_min1000_P26766_110_S10_SMS2_spades_1_length_330920_cov_371_37	K13051
SMS2	SMS2_scaffolds_min1000_P26766_110_S10_SMS2_spades_3_length_277482_cov_351_202	K05526
SMS2	SMS2_scaffolds_min1000_P26766_110_S10_SMS2_spades_5_length_200523_cov_400_59	K02410
SMS2	SMS2_scaffolds_min1000_P26766_110_S10_SMS2_spades_8_length_165163_cov_402_25
SMS2	SMS2_scaffolds_min1000_P26766_110_S10_SMS2_spades_10_length_147761_cov_374_86
SMS2	SMS2_scaffolds_min1000_P26766_110_S10_SMS2_spades_14_length_133001_cov_436_46
SMS2	SMS2_scaffolds_min1000_P26766_110_S10_SMS2_spades_17_length_124771_cov_413_43	K06176
SMS2	SMS2_scaffolds_min1000_P26766_110_S10_SMS2_spades_18_length_107213_cov_375_89	K01286
SMS2	SMS2_scaffolds_min1000_P26766_110_S10_SMS2_spades_30_length_50488_cov_397_18	K00564
SMS2	SMS2_scaffolds_min1000_P26766_110_S10_SMS2_spades_1_length_330920_cov_371_38	K01322
SMS2	SMS2_scaffolds_min1000_P26766_110_S10_SMS2_spades_3_length_277482_cov_351_228	K02238
SMS2	SMS2_scaffolds_min1000_P26766_110_S10_SMS2_spades_23_length_91638_cov_447_26
SMS2	SMS2_scaffolds_min1000_P26766_110_S10_SMS2_spades_1_length_330920_cov_371_39
SMS2	SMS2_scaffolds_min1000_P26766_110_S10_SMS2_spades_3_length_277482_cov_351_39	K14059
SMS2	SMS2_scaffolds_min1000_P26766_110_S10_SMS2_spades_4_length_224030_cov_451_166	K02114
SMS2	SMS2_scaffolds_min1000_P26766_110_S10_SMS2_spades_5_length_200523_cov_400_136
SMS2	SMS2_scaffolds_min1000_P26766_110_S10_SMS2_spades_6_length_197781_cov_387_67	K00901
SMS2	SMS2_scaffolds_min1000_P26766_110_S10_SMS2_spades_8_length_165163_cov_402_92
SMS2	SMS2_scaffolds_min1000_P26766_110_S10_SMS2_spades_8_length_165163_cov_402_105
SMS2	SMS2_scaffolds_min1000_P26766_110_S10_SMS2_spades_9_length_152950_cov_403_104
SMS2	SMS2_scaffolds_min1000_P26766_110_S10_SMS2_spades_12_length_137800_cov_359_96
SMS2	SMS2_scaffolds_min1000_P26766_110_S10_SMS2_spades_13_length_133118_cov_416_73	K03574
SMS2	SMS2_scaffolds_min1000_P26766_110_S10_SMS2_spades_13_length_133118_cov_416_89
SMS2	SMS2_scaffolds_min1000_P26766_110_S10_SMS2_spades_17_length_124771_cov_413_67
SMS2	SMS2_scaffolds_min1000_P26766_110_S10_SMS2_spades_40_length_30870_cov_373_26
SMS2	SMS2_scaffolds_min1000_P26766_110_S10_SMS2_spades_1_length_330920_cov_371_40
SMS2	SMS2_scaffolds_min1000_P26766_110_S10_SMS2_spades_1_length_330920_cov_371_130
SMS2	SMS2_scaffolds_min1000_P26766_110_S10_SMS2_spades_1_length_330920_cov_371_156
SMS2	SMS2_scaffolds_min1000_P26766_110_S10_SMS2_spades_3_length_277482_cov_351_240
SMS2	SMS2_scaffolds_min1000_P26766_110_S10_SMS2_spades_1_length_330920_cov_371_42
SMS2	SMS2_scaffolds_min1000_P26766_110_S10_SMS2_spades_1_length_330920_cov_371_235
SMS2	SMS2_scaffolds_min1000_P26766_110_S10_SMS2_spades_4_length_224030_cov_451_127
SMS2	SMS2_scaffolds_min1000_P26766_110_S10_SMS2_spades_8_length_165163_cov_402_37
SMS2	SMS2_scaffolds_min1000_P26766_110_S10_SMS2_spades_13_length_133118_cov_416_48	K07056
SMS2	SMS2_scaffolds_min1000_P26766_110_S10_SMS2_spades_14_length_133001_cov_436_52
SMS2	SMS2_scaffolds_min1000_P26766_110_S10_SMS2_spades_17_length_124771_cov_413_87	K08717
SMS2	SMS2_scaffolds_min1000_P26766_110_S10_SMS2_spades_18_length_107213_cov_375_43	K25026
SMS2	SMS2_scaffolds_min1000_P26766_110_S10_SMS2_spades_26_length_59345_cov_405_22
SMS2	SMS2_scaffolds_min1000_P26766_110_S10_SMS2_spades_29_length_50558_cov_399_2
SMS2	SMS2_scaffolds_min1000_P26766_110_S10_SMS2_spades_33_length_44952_cov_390_18
SMS2	SMS2_scaffolds_min1000_P26766_110_S10_SMS2_spades_1_length_330920_cov_371_43
SMS2	SMS2_scaffolds_min1000_P26766_110_S10_SMS2_spades_2_length_297335_cov_408_173
SMS2	SMS2_scaffolds_min1000_P26766_110_S10_SMS2_spades_3_length_277482_cov_351_86
SMS2	SMS2_scaffolds_min1000_P26766_110_S10_SMS2_spades_3_length_277482_cov_351_229	K09928
SMS2	SMS2_scaffolds_min1000_P26766_110_S10_SMS2_spades_4_length_224030_cov_451_119	K00661
SMS2	SMS2_scaffolds_min1000_P26766_110_S10_SMS2_spades_7_length_180044_cov_434_117	K09912
SMS2	SMS2_scaffolds_min1000_P26766_110_S10_SMS2_spades_8_length_165163_cov_402_56
SMS2	SMS2_scaffolds_min1000_P26766_110_S10_SMS2_spades_10_length_147761_cov_374_117	K03640
SMS2	SMS2_scaffolds_min1000_P26766_110_S10_SMS2_spades_14_length_133001_cov_436_44
SMS2	SMS2_scaffolds_min1000_P26766_110_S10_SMS2_spades_15_length_131697_cov_377_97	K05562
SMS2	SMS2_scaffolds_min1000_P26766_110_S10_SMS2_spades_20_length_97616_cov_426_83	K07304
SMS2	SMS2_scaffolds_min1000_P26766_110_S10_SMS2_spades_23_length_91638_cov_447_24
SMS2	SMS2_scaffolds_min1000_P26766_110_S10_SMS2_spades_26_length_59345_cov_405_2
SMS2	SMS2_scaffolds_min1000_P26766_110_S10_SMS2_spades_29_length_50558_cov_399_16
SMS2	SMS2_scaffolds_min1000_P26766_110_S10_SMS2_spades_32_length_46829_cov_399_22
SMS2	SMS2_scaffolds_min1000_P26766_110_S10_SMS2_spades_34_length_42466_cov_422_16	K23514
SMS2	SMS2_scaffolds_min1000_P26766_110_S10_SMS2_spades_1_length_330920_cov_371_44
SMS2	SMS2_scaffolds_min1000_P26766_110_S10_SMS2_spades_3_length_277482_cov_351_136
SMS2	SMS2_scaffolds_min1000_P26766_110_S10_SMS2_spades_4_length_224030_cov_451_172	K02110
SMS2	SMS2_scaffolds_min1000_P26766_110_S10_SMS2_spades_5_length_200523_cov_400_9
SMS2	SMS2_scaffolds_min1000_P26766_110_S10_SMS2_spades_14_length_133001_cov_436_127
SMS2	SMS2_scaffolds_min1000_P26766_110_S10_SMS2_spades_15_length_131697_cov_377_73	K03970
SMS2	SMS2_scaffolds_min1000_P26766_110_S10_SMS2_spades_17_length_124771_cov_413_96
SMS2	SMS2_scaffolds_min1000_P26766_110_S10_SMS2_spades_22_length_95020_cov_363_70
SMS2	SMS2_scaffolds_min1000_P26766_110_S10_SMS2_spades_1_length_330920_cov_371_45
SMS2	SMS2_scaffolds_min1000_P26766_110_S10_SMS2_spades_1_length_330920_cov_371_169
SMS2	SMS2_scaffolds_min1000_P26766_110_S10_SMS2_spades_2_length_297335_cov_408_243
SMS2	SMS2_scaffolds_min1000_P26766_110_S10_SMS2_spades_5_length_200523_cov_400_116
SMS2	SMS2_scaffolds_min1000_P26766_110_S10_SMS2_spades_7_length_180044_cov_434_78
SMS2	SMS2_scaffolds_min1000_P26766_110_S10_SMS2_spades_9_length_152950_cov_403_7	K12733
SMS2	SMS2_scaffolds_min1000_P26766_110_S10_SMS2_spades_14_length_133001_cov_436_92
SMS2	SMS2_scaffolds_min1000_P26766_110_S10_SMS2_spades_24_length_82506_cov_432_35
SMS2	SMS2_scaffolds_min1000_P26766_110_S10_SMS2_spades_31_length_49115_cov_352_14
SMS2	SMS2_scaffolds_min1000_P26766_110_S10_SMS2_spades_1_length_330920_cov_371_46
SMS2	SMS2_scaffolds_min1000_P26766_110_S10_SMS2_spades_2_length_297335_cov_408_196	K01525
SMS2	SMS2_scaffolds_min1000_P26766_110_S10_SMS2_spades_7_length_180044_cov_434_160	K03892
SMS2	SMS2_scaffolds_min1000_P26766_110_S10_SMS2_spades_8_length_165163_cov_402_8	K07090
SMS2	SMS2_scaffolds_min1000_P26766_110_S10_SMS2_spades_8_length_165163_cov_402_42
SMS2	SMS2_scaffolds_min1000_P26766_110_S10_SMS2_spades_12_length_137800_cov_359_73
SMS2	SMS2_scaffolds_min1000_P26766_110_S10_SMS2_spades_19_length_99241_cov_386_62	K03609
SMS2	SMS2_scaffolds_min1000_P26766_110_S10_SMS2_spades_21_length_95878_cov_408_86
SMS2	SMS2_scaffolds_min1000_P26766_110_S10_SMS2_spades_22_length_95020_cov_363_32	K09773
SMS2	SMS2_scaffolds_min1000_P26766_110_S10_SMS2_spades_33_length_44952_cov_390_22
SMS2	SMS2_scaffolds_min1000_P26766_110_S10_SMS2_spades_41_length_28607_cov_435_27	K01776
SMS2	SMS2_scaffolds_min1000_P26766_110_S10_SMS2_spades_1_length_330920_cov_371_47
SMS2	SMS2_scaffolds_min1000_P26766_110_S10_SMS2_spades_1_length_330920_cov_371_52
SMS2	SMS2_scaffolds_min1000_P26766_110_S10_SMS2_spades_2_length_297335_cov_408_88
SMS2	SMS2_scaffolds_min1000_P26766_110_S10_SMS2_spades_7_length_180044_cov_434_85
SMS2	SMS2_scaffolds_min1000_P26766_110_S10_SMS2_spades_9_length_152950_cov_403_50	K03101
SMS2	SMS2_scaffolds_min1000_P26766_110_S10_SMS2_spades_11_length_144962_cov_420_55
SMS2	SMS2_scaffolds_min1000_P26766_110_S10_SMS2_spades_11_length_144962_cov_420_79
SMS2	SMS2_scaffolds_min1000_P26766_110_S10_SMS2_spades_16_length_130030_cov_397_95	K03768
SMS2	SMS2_scaffolds_min1000_P26766_110_S10_SMS2_spades_19_length_99241_cov_386_27
SMS2	SMS2_scaffolds_min1000_P26766_110_S10_SMS2_spades_19_length_99241_cov_386_33	K01653
SMS2	SMS2_scaffolds_min1000_P26766_110_S10_SMS2_spades_22_length_95020_cov_363_24
SMS2	SMS2_scaffolds_min1000_P26766_110_S10_SMS2_spades_24_length_82506_cov_432_17
SMS2	SMS2_scaffolds_min1000_P26766_110_S10_SMS2_spades_24_length_82506_cov_432_23
SMS2	SMS2_scaffolds_min1000_P26766_110_S10_SMS2_spades_31_length_49115_cov_352_24	K11901
SMS2	SMS2_scaffolds_min1000_P26766_110_S10_SMS2_spades_35_length_40726_cov_369_5
SMS2	SMS2_scaffolds_min1000_P26766_110_S10_SMS2_spades_43_length_21730_cov_419_15	K11991
SMS2	SMS2_scaffolds_min1000_P26766_110_S10_SMS2_spades_1_length_330920_cov_371_48
SMS2	SMS2_scaffolds_min1000_P26766_110_S10_SMS2_spades_5_length_200523_cov_400_27
SMS2	SMS2_scaffolds_min1000_P26766_110_S10_SMS2_spades_8_length_165163_cov_402_100
SMS2	SMS2_scaffolds_min1000_P26766_110_S10_SMS2_spades_9_length_152950_cov_403_2
SMS2	SMS2_scaffolds_min1000_P26766_110_S10_SMS2_spades_18_length_107213_cov_375_97
SMS2	SMS2_scaffolds_min1000_P26766_110_S10_SMS2_spades_25_length_68818_cov_416_42
SMS2	SMS2_scaffolds_min1000_P26766_110_S10_SMS2_spades_29_length_50558_cov_399_33
SMS2	SMS2_scaffolds_min1000_P26766_110_S10_SMS2_spades_32_length_46829_cov_399_12
SMS2	SMS2_scaffolds_min1000_P26766_110_S10_SMS2_spades_43_length_21730_cov_419_12
SMS2	SMS2_scaffolds_min1000_P26766_110_S10_SMS2_spades_1_length_330920_cov_371_49
SMS2	SMS2_scaffolds_min1000_P26766_110_S10_SMS2_spades_1_length_330920_cov_371_166	K09899
SMS2	SMS2_scaffolds_min1000_P26766_110_S10_SMS2_spades_2_length_297335_cov_408_51
SMS2	SMS2_scaffolds_min1000_P26766_110_S10_SMS2_spades_2_length_297335_cov_408_150	K21893
SMS2	SMS2_scaffolds_min1000_P26766_110_S10_SMS2_spades_4_length_224030_cov_451_76	K13639
SMS2	SMS2_scaffolds_min1000_P26766_110_S10_SMS2_spades_7_length_180044_cov_434_102
SMS2	SMS2_scaffolds_min1000_P26766_110_S10_SMS2_spades_8_length_165163_cov_402_24
SMS2	SMS2_scaffolds_min1000_P26766_110_S10_SMS2_spades_13_length_133118_cov_416_120	K07432
SMS2	SMS2_scaffolds_min1000_P26766_110_S10_SMS2_spades_21_length_95878_cov_408_70	K09117
SMS2	SMS2_scaffolds_min1000_P26766_110_S10_SMS2_spades_23_length_91638_cov_447_17
SMS2	SMS2_scaffolds_min1000_P26766_110_S10_SMS2_spades_23_length_91638_cov_447_41
SMS2	SMS2_scaffolds_min1000_P26766_110_S10_SMS2_spades_23_length_91638_cov_447_47
SMS2	SMS2_scaffolds_min1000_P26766_110_S10_SMS2_spades_35_length_40726_cov_369_14
SMS2	SMS2_scaffolds_min1000_P26766_110_S10_SMS2_spades_36_length_38923_cov_446_5	K06886
SMS2	SMS2_scaffolds_min1000_P26766_110_S10_SMS2_spades_40_length_30870_cov_373_3
SMS2	SMS2_scaffolds_min1000_P26766_110_S10_SMS2_spades_55_length_7294_cov_424_3
SMS2	SMS2_scaffolds_min1000_P26766_110_S10_SMS2_spades_1_length_330920_cov_371_50
SMS2	SMS2_scaffolds_min1000_P26766_110_S10_SMS2_spades_1_length_330920_cov_371_205	K01790
SMS2	SMS2_scaffolds_min1000_P26766_110_S10_SMS2_spades_2_length_297335_cov_408_27	K13288
SMS2	SMS2_scaffolds_min1000_P26766_110_S10_SMS2_spades_2_length_297335_cov_408_99	K03806
SMS2	SMS2_scaffolds_min1000_P26766_110_S10_SMS2_spades_2_length_297335_cov_408_191
SMS2	SMS2_scaffolds_min1000_P26766_110_S10_SMS2_spades_3_length_277482_cov_351_8
SMS2	SMS2_scaffolds_min1000_P26766_110_S10_SMS2_spades_4_length_224030_cov_451_95
SMS2	SMS2_scaffolds_min1000_P26766_110_S10_SMS2_spades_8_length_165163_cov_402_44
SMS2	SMS2_scaffolds_min1000_P26766_110_S10_SMS2_spades_9_length_152950_cov_403_55
SMS2	SMS2_scaffolds_min1000_P26766_110_S10_SMS2_spades_10_length_147761_cov_374_30	K00759
SMS2	SMS2_scaffolds_min1000_P26766_110_S10_SMS2_spades_10_length_147761_cov_374_49
SMS2	SMS2_scaffolds_min1000_P26766_110_S10_SMS2_spades_27_length_56471_cov_447_24
SMS2	SMS2_scaffolds_min1000_P26766_110_S10_SMS2_spades_32_length_46829_cov_399_38
SMS2	SMS2_scaffolds_min1000_P26766_110_S10_SMS2_spades_42_length_24372_cov_466_34
SMS2	SMS2_scaffolds_min1000_P26766_110_S10_SMS2_spades_1_length_330920_cov_371_51	K03578
SMS2	SMS2_scaffolds_min1000_P26766_110_S10_SMS2_spades_1_length_330920_cov_371_53
SMS2	SMS2_scaffolds_min1000_P26766_110_S10_SMS2_spades_2_length_297335_cov_408_124
SMS2	SMS2_scaffolds_min1000_P26766_110_S10_SMS2_spades_3_length_277482_cov_351_5
SMS2	SMS2_scaffolds_min1000_P26766_110_S10_SMS2_spades_3_length_277482_cov_351_87	K11107
SMS2	SMS2_scaffolds_min1000_P26766_110_S10_SMS2_spades_3_length_277482_cov_351_98
SMS2	SMS2_scaffolds_min1000_P26766_110_S10_SMS2_spades_8_length_165163_cov_402_54	K03674
SMS2	SMS2_scaffolds_min1000_P26766_110_S10_SMS2_spades_10_length_147761_cov_374_6
SMS2	SMS2_scaffolds_min1000_P26766_110_S10_SMS2_spades_31_length_49115_cov_352_13
SMS2	SMS2_scaffolds_min1000_P26766_110_S10_SMS2_spades_31_length_49115_cov_352_22
SMS2	SMS2_scaffolds_min1000_P26766_110_S10_SMS2_spades_64_length_3283_cov_764_2	K19158
SMS2	SMS2_scaffolds_min1000_P26766_110_S10_SMS2_spades_1_length_330920_cov_371_54	K01342
SMS2	SMS2_scaffolds_min1000_P26766_110_S10_SMS2_spades_13_length_133118_cov_416_75	K07386
SMS2	SMS2_scaffolds_min1000_P26766_110_S10_SMS2_spades_1_length_330920_cov_371_55	K06969
SMS2	SMS2_scaffolds_min1000_P26766_110_S10_SMS2_spades_1_length_330920_cov_371_258	K03585
SMS2	SMS2_scaffolds_min1000_P26766_110_S10_SMS2_spades_8_length_165163_cov_402_136	K00813
SMS2	SMS2_scaffolds_min1000_P26766_110_S10_SMS2_spades_15_length_131697_cov_377_77	K10764
SMS2	SMS2_scaffolds_min1000_P26766_110_S10_SMS2_spades_30_length_50488_cov_397_31	K18800
SMS2	SMS2_scaffolds_min1000_P26766_110_S10_SMS2_spades_1_length_330920_cov_371_56	K01484
SMS2	SMS2_scaffolds_min1000_P26766_110_S10_SMS2_spades_1_length_330920_cov_371_110	K01665
SMS2	SMS2_scaffolds_min1000_P26766_110_S10_SMS2_spades_1_length_330920_cov_371_191	K00012
SMS2	SMS2_scaffolds_min1000_P26766_110_S10_SMS2_spades_3_length_277482_cov_351_37
SMS2	SMS2_scaffolds_min1000_P26766_110_S10_SMS2_spades_6_length_197781_cov_387_108	K01223
SMS2	SMS2_scaffolds_min1000_P26766_110_S10_SMS2_spades_8_length_165163_cov_402_33
SMS2	SMS2_scaffolds_min1000_P26766_110_S10_SMS2_spades_8_length_165163_cov_402_125	K03544
SMS2	SMS2_scaffolds_min1000_P26766_110_S10_SMS2_spades_1_length_330920_cov_371_57
SMS2	SMS2_scaffolds_min1000_P26766_110_S10_SMS2_spades_4_length_224030_cov_451_148
SMS2	SMS2_scaffolds_min1000_P26766_110_S10_SMS2_spades_7_length_180044_cov_434_97	K06287
SMS2	SMS2_scaffolds_min1000_P26766_110_S10_SMS2_spades_11_length_144962_cov_420_23	K07400
SMS2	SMS2_scaffolds_min1000_P26766_110_S10_SMS2_spades_13_length_133118_cov_416_49
SMS2	SMS2_scaffolds_min1000_P26766_110_S10_SMS2_spades_19_length_99241_cov_386_7
SMS2	SMS2_scaffolds_min1000_P26766_110_S10_SMS2_spades_21_length_95878_cov_408_73	K08591
SMS2	SMS2_scaffolds_min1000_P26766_110_S10_SMS2_spades_24_length_82506_cov_432_25
SMS2	SMS2_scaffolds_min1000_P26766_110_S10_SMS2_spades_26_length_59345_cov_405_33	K02356
SMS2	SMS2_scaffolds_min1000_P26766_110_S10_SMS2_spades_1_length_330920_cov_371_58
SMS2	SMS2_scaffolds_min1000_P26766_110_S10_SMS2_spades_7_length_180044_cov_434_136	K01993
SMS2	SMS2_scaffolds_min1000_P26766_110_S10_SMS2_spades_8_length_165163_cov_402_95
SMS2	SMS2_scaffolds_min1000_P26766_110_S10_SMS2_spades_17_length_124771_cov_413_58	K16074
SMS2	SMS2_scaffolds_min1000_P26766_110_S10_SMS2_spades_22_length_95020_cov_363_40
SMS2	SMS2_scaffolds_min1000_P26766_110_S10_SMS2_spades_35_length_40726_cov_369_4
SMS2	SMS2_scaffolds_min1000_P26766_110_S10_SMS2_spades_37_length_36870_cov_423_14	K06041
SMS2	SMS2_scaffolds_min1000_P26766_110_S10_SMS2_spades_1_length_330920_cov_371_59
SMS2	SMS2_scaffolds_min1000_P26766_110_S10_SMS2_spades_1_length_330920_cov_371_60
SMS2	SMS2_scaffolds_min1000_P26766_110_S10_SMS2_spades_6_length_197781_cov_387_7
SMS2	SMS2_scaffolds_min1000_P26766_110_S10_SMS2_spades_1_length_330920_cov_371_61	K20971
SMS2	SMS2_scaffolds_min1000_P26766_110_S10_SMS2_spades_1_length_330920_cov_371_62	K01529
SMS2	SMS2_scaffolds_min1000_P26766_110_S10_SMS2_spades_5_length_200523_cov_400_54	K02415
SMS2	SMS2_scaffolds_min1000_P26766_110_S10_SMS2_spades_16_length_130030_cov_397_94	K00567
SMS2	SMS2_scaffolds_min1000_P26766_110_S10_SMS2_spades_17_length_124771_cov_413_25
SMS2	SMS2_scaffolds_min1000_P26766_110_S10_SMS2_spades_20_length_97616_cov_426_38	K03088
SMS2	SMS2_scaffolds_min1000_P26766_110_S10_SMS2_spades_24_length_82506_cov_432_27
SMS2	SMS2_scaffolds_min1000_P26766_110_S10_SMS2_spades_26_length_59345_cov_405_21	K23242
SMS2	SMS2_scaffolds_min1000_P26766_110_S10_SMS2_spades_44_length_20048_cov_441_14	K02931
SMS2	SMS2_scaffolds_min1000_P26766_110_S10_SMS2_spades_59_length_4399_cov_987_1
SMS2	SMS2_scaffolds_min1000_P26766_110_S10_SMS2_spades_1_length_330920_cov_371_63	K08723
SMS2	SMS2_scaffolds_min1000_P26766_110_S10_SMS2_spades_1_length_330920_cov_371_177
SMS2	SMS2_scaffolds_min1000_P26766_110_S10_SMS2_spades_2_length_297335_cov_408_203	K00992
SMS2	SMS2_scaffolds_min1000_P26766_110_S10_SMS2_spades_3_length_277482_cov_351_95	K00945
SMS2	SMS2_scaffolds_min1000_P26766_110_S10_SMS2_spades_4_length_224030_cov_451_118
SMS2	SMS2_scaffolds_min1000_P26766_110_S10_SMS2_spades_17_length_124771_cov_413_54	K01091
SMS2	SMS2_scaffolds_min1000_P26766_110_S10_SMS2_spades_42_length_24372_cov_466_25
SMS2	SMS2_scaffolds_min1000_P26766_110_S10_SMS2_spades_48_length_17574_cov_344_17
SMS2	SMS2_scaffolds_min1000_P26766_110_S10_SMS2_spades_1_length_330920_cov_371_64
SMS2	SMS2_scaffolds_min1000_P26766_110_S10_SMS2_spades_2_length_297335_cov_408_72
SMS2	SMS2_scaffolds_min1000_P26766_110_S10_SMS2_spades_4_length_224030_cov_451_91
SMS2	SMS2_scaffolds_min1000_P26766_110_S10_SMS2_spades_5_length_200523_cov_400_24	K02199
SMS2	SMS2_scaffolds_min1000_P26766_110_S10_SMS2_spades_6_length_197781_cov_387_80
SMS2	SMS2_scaffolds_min1000_P26766_110_S10_SMS2_spades_11_length_144962_cov_420_5	K02258
SMS2	SMS2_scaffolds_min1000_P26766_110_S10_SMS2_spades_11_length_144962_cov_420_78
SMS2	SMS2_scaffolds_min1000_P26766_110_S10_SMS2_spades_11_length_144962_cov_420_98	K01658
SMS2	SMS2_scaffolds_min1000_P26766_110_S10_SMS2_spades_13_length_133118_cov_416_96
SMS2	SMS2_scaffolds_min1000_P26766_110_S10_SMS2_spades_17_length_124771_cov_413_62
SMS2	SMS2_scaffolds_min1000_P26766_110_S10_SMS2_spades_26_length_59345_cov_405_36	K02356
SMS2	SMS2_scaffolds_min1000_P26766_110_S10_SMS2_spades_29_length_50558_cov_399_3
SMS2	SMS2_scaffolds_min1000_P26766_110_S10_SMS2_spades_43_length_21730_cov_419_9
SMS2	SMS2_scaffolds_min1000_P26766_110_S10_SMS2_spades_1_length_330920_cov_371_65
SMS2	SMS2_scaffolds_min1000_P26766_110_S10_SMS2_spades_10_length_147761_cov_374_99	K06445
SMS2	SMS2_scaffolds_min1000_P26766_110_S10_SMS2_spades_1_length_330920_cov_371_66
SMS2	SMS2_scaffolds_min1000_P26766_110_S10_SMS2_spades_1_length_330920_cov_371_83	K09780
SMS2	SMS2_scaffolds_min1000_P26766_110_S10_SMS2_spades_3_length_277482_cov_351_12
SMS2	SMS2_scaffolds_min1000_P26766_110_S10_SMS2_spades_7_length_180044_cov_434_108
SMS2	SMS2_scaffolds_min1000_P26766_110_S10_SMS2_spades_8_length_165163_cov_402_40
SMS2	SMS2_scaffolds_min1000_P26766_110_S10_SMS2_spades_13_length_133118_cov_416_16
SMS2	SMS2_scaffolds_min1000_P26766_110_S10_SMS2_spades_16_length_130030_cov_397_11
SMS2	SMS2_scaffolds_min1000_P26766_110_S10_SMS2_spades_18_length_107213_cov_375_24
SMS2	SMS2_scaffolds_min1000_P26766_110_S10_SMS2_spades_38_length_32473_cov_370_15
SMS2	SMS2_scaffolds_min1000_P26766_110_S10_SMS2_spades_42_length_24372_cov_466_5
SMS2	SMS2_scaffolds_min1000_P26766_110_S10_SMS2_spades_46_length_18832_cov_537_9	K19092
SMS2	SMS2_scaffolds_min1000_P26766_110_S10_SMS2_spades_51_length_15038_cov_380_9	K04764
SMS2	SMS2_scaffolds_min1000_P26766_110_S10_SMS2_spades_1_length_330920_cov_371_67
SMS2	SMS2_scaffolds_min1000_P26766_110_S10_SMS2_spades_30_length_50488_cov_397_7
SMS2	SMS2_scaffolds_min1000_P26766_110_S10_SMS2_spades_1_length_330920_cov_371_68
SMS2	SMS2_scaffolds_min1000_P26766_110_S10_SMS2_spades_1_length_330920_cov_371_145
SMS2	SMS2_scaffolds_min1000_P26766_110_S10_SMS2_spades_2_length_297335_cov_408_169	K02339
SMS2	SMS2_scaffolds_min1000_P26766_110_S10_SMS2_spades_3_length_277482_cov_351_209	K03711
SMS2	SMS2_scaffolds_min1000_P26766_110_S10_SMS2_spades_10_length_147761_cov_374_89	K06205
SMS2	SMS2_scaffolds_min1000_P26766_110_S10_SMS2_spades_17_length_124771_cov_413_90	K06204
SMS2	SMS2_scaffolds_min1000_P26766_110_S10_SMS2_spades_39_length_30870_cov_373_6
SMS2	SMS2_scaffolds_min1000_P26766_110_S10_SMS2_spades_1_length_330920_cov_371_69
SMS2	SMS2_scaffolds_min1000_P26766_110_S10_SMS2_spades_2_length_297335_cov_408_37	K03666
SMS2	SMS2_scaffolds_min1000_P26766_110_S10_SMS2_spades_8_length_165163_cov_402_27	K03325
SMS2	SMS2_scaffolds_min1000_P26766_110_S10_SMS2_spades_12_length_137800_cov_359_16
SMS2	SMS2_scaffolds_min1000_P26766_110_S10_SMS2_spades_30_length_50488_cov_397_21
SMS2	SMS2_scaffolds_min1000_P26766_110_S10_SMS2_spades_36_length_38923_cov_446_35	K08998
SMS2	SMS2_scaffolds_min1000_P26766_110_S10_SMS2_spades_1_length_330920_cov_371_70
SMS2	SMS2_scaffolds_min1000_P26766_110_S10_SMS2_spades_1_length_330920_cov_371_141	K01990
SMS2	SMS2_scaffolds_min1000_P26766_110_S10_SMS2_spades_2_length_297335_cov_408_141
SMS2	SMS2_scaffolds_min1000_P26766_110_S10_SMS2_spades_2_length_297335_cov_408_146	K01990
SMS2	SMS2_scaffolds_min1000_P26766_110_S10_SMS2_spades_6_length_197781_cov_387_104
SMS2	SMS2_scaffolds_min1000_P26766_110_S10_SMS2_spades_7_length_180044_cov_434_120	K11075
SMS2	SMS2_scaffolds_min1000_P26766_110_S10_SMS2_spades_12_length_137800_cov_359_75
SMS2	SMS2_scaffolds_min1000_P26766_110_S10_SMS2_spades_15_length_131697_cov_377_16	K07223
SMS2	SMS2_scaffolds_min1000_P26766_110_S10_SMS2_spades_17_length_124771_cov_413_39	K06194
SMS2	SMS2_scaffolds_min1000_P26766_110_S10_SMS2_spades_17_length_124771_cov_413_91	K01894
SMS2	SMS2_scaffolds_min1000_P26766_110_S10_SMS2_spades_25_length_68818_cov_416_46	K21698
SMS2	SMS2_scaffolds_min1000_P26766_110_S10_SMS2_spades_30_length_50488_cov_397_9
SMS2	SMS2_scaffolds_min1000_P26766_110_S10_SMS2_spades_1_length_330920_cov_371_71	K03502
SMS2	SMS2_scaffolds_min1000_P26766_110_S10_SMS2_spades_2_length_297335_cov_408_167	K06076
SMS2	SMS2_scaffolds_min1000_P26766_110_S10_SMS2_spades_5_length_200523_cov_400_22	K02200
SMS2	SMS2_scaffolds_min1000_P26766_110_S10_SMS2_spades_8_length_165163_cov_402_30
SMS2	SMS2_scaffolds_min1000_P26766_110_S10_SMS2_spades_16_length_130030_cov_397_68
SMS2	SMS2_scaffolds_min1000_P26766_110_S10_SMS2_spades_27_length_56471_cov_447_47	K03628
SMS2	SMS2_scaffolds_min1000_P26766_110_S10_SMS2_spades_37_length_36870_cov_423_22	K00790
SMS2	SMS2_scaffolds_min1000_P26766_110_S10_SMS2_spades_1_length_330920_cov_371_72	K03503
SMS2	SMS2_scaffolds_min1000_P26766_110_S10_SMS2_spades_2_length_297335_cov_408_50	K02655
SMS2	SMS2_scaffolds_min1000_P26766_110_S10_SMS2_spades_10_length_147761_cov_374_114	K03560
SMS2	SMS2_scaffolds_min1000_P26766_110_S10_SMS2_spades_11_length_144962_cov_420_40	K02456
SMS2	SMS2_scaffolds_min1000_P26766_110_S10_SMS2_spades_13_length_133118_cov_416_107
SMS2	SMS2_scaffolds_min1000_P26766_110_S10_SMS2_spades_14_length_133001_cov_436_59
SMS2	SMS2_scaffolds_min1000_P26766_110_S10_SMS2_spades_14_length_133001_cov_436_113
SMS2	SMS2_scaffolds_min1000_P26766_110_S10_SMS2_spades_17_length_124771_cov_413_59
SMS2	SMS2_scaffolds_min1000_P26766_110_S10_SMS2_spades_23_length_91638_cov_447_79
SMS2	SMS2_scaffolds_min1000_P26766_110_S10_SMS2_spades_25_length_68818_cov_416_33
SMS2	SMS2_scaffolds_min1000_P26766_110_S10_SMS2_spades_42_length_24372_cov_466_30
SMS2	SMS2_scaffolds_min1000_P26766_110_S10_SMS2_spades_55_length_7294_cov_424_5
SMS2	SMS2_scaffolds_min1000_P26766_110_S10_SMS2_spades_1_length_330920_cov_371_73	K10804
SMS2	SMS2_scaffolds_min1000_P26766_110_S10_SMS2_spades_2_length_297335_cov_408_206	K06177
SMS2	SMS2_scaffolds_min1000_P26766_110_S10_SMS2_spades_3_length_277482_cov_351_30
SMS2	SMS2_scaffolds_min1000_P26766_110_S10_SMS2_spades_3_length_277482_cov_351_44	K00793
SMS2	SMS2_scaffolds_min1000_P26766_110_S10_SMS2_spades_6_length_197781_cov_387_41	K00876
SMS2	SMS2_scaffolds_min1000_P26766_110_S10_SMS2_spades_6_length_197781_cov_387_100
SMS2	SMS2_scaffolds_min1000_P26766_110_S10_SMS2_spades_9_length_152950_cov_403_5
SMS2	SMS2_scaffolds_min1000_P26766_110_S10_SMS2_spades_11_length_144962_cov_420_48
SMS2	SMS2_scaffolds_min1000_P26766_110_S10_SMS2_spades_15_length_131697_cov_377_44	K02427
SMS2	SMS2_scaffolds_min1000_P26766_110_S10_SMS2_spades_16_length_130030_cov_397_108	K01801
SMS2	SMS2_scaffolds_min1000_P26766_110_S10_SMS2_spades_17_length_124771_cov_413_47
SMS2	SMS2_scaffolds_min1000_P26766_110_S10_SMS2_spades_18_length_107213_cov_375_67	K00943
SMS2	SMS2_scaffolds_min1000_P26766_110_S10_SMS2_spades_21_length_95878_cov_408_30	K07394
SMS2	SMS2_scaffolds_min1000_P26766_110_S10_SMS2_spades_24_length_82506_cov_432_64
SMS2	SMS2_scaffolds_min1000_P26766_110_S10_SMS2_spades_32_length_46829_cov_399_29
SMS2	SMS2_scaffolds_min1000_P26766_110_S10_SMS2_spades_1_length_330920_cov_371_74	K02003
SMS2	SMS2_scaffolds_min1000_P26766_110_S10_SMS2_spades_3_length_277482_cov_351_190	K22900
SMS2	SMS2_scaffolds_min1000_P26766_110_S10_SMS2_spades_4_length_224030_cov_451_163
SMS2	SMS2_scaffolds_min1000_P26766_110_S10_SMS2_spades_6_length_197781_cov_387_81
SMS2	SMS2_scaffolds_min1000_P26766_110_S10_SMS2_spades_14_length_133001_cov_436_111
SMS2	SMS2_scaffolds_min1000_P26766_110_S10_SMS2_spades_15_length_131697_cov_377_6	K03603
SMS2	SMS2_scaffolds_min1000_P26766_110_S10_SMS2_spades_19_length_99241_cov_386_81
SMS2	SMS2_scaffolds_min1000_P26766_110_S10_SMS2_spades_27_length_56471_cov_447_29	K05368
SMS2	SMS2_scaffolds_min1000_P26766_110_S10_SMS2_spades_1_length_330920_cov_371_75	K02004
SMS2	SMS2_scaffolds_min1000_P26766_110_S10_SMS2_spades_2_length_297335_cov_408_178
SMS2	SMS2_scaffolds_min1000_P26766_110_S10_SMS2_spades_2_length_297335_cov_408_192	K12132
SMS2	SMS2_scaffolds_min1000_P26766_110_S10_SMS2_spades_1_length_330920_cov_371_76	K07071
SMS2	SMS2_scaffolds_min1000_P26766_110_S10_SMS2_spades_2_length_297335_cov_408_109	K07223
SMS2	SMS2_scaffolds_min1000_P26766_110_S10_SMS2_spades_4_length_224030_cov_451_16	K09781
SMS2	SMS2_scaffolds_min1000_P26766_110_S10_SMS2_spades_4_length_224030_cov_451_58
SMS2	SMS2_scaffolds_min1000_P26766_110_S10_SMS2_spades_5_length_200523_cov_400_163	K06980
SMS2	SMS2_scaffolds_min1000_P26766_110_S10_SMS2_spades_5_length_200523_cov_400_177	K03554
SMS2	SMS2_scaffolds_min1000_P26766_110_S10_SMS2_spades_13_length_133118_cov_416_65	K01921
SMS2	SMS2_scaffolds_min1000_P26766_110_S10_SMS2_spades_15_length_131697_cov_377_14	K09612
SMS2	SMS2_scaffolds_min1000_P26766_110_S10_SMS2_spades_17_length_124771_cov_413_71
SMS2	SMS2_scaffolds_min1000_P26766_110_S10_SMS2_spades_18_length_107213_cov_375_5	K14058
SMS2	SMS2_scaffolds_min1000_P26766_110_S10_SMS2_spades_20_length_97616_cov_426_40	K04761
SMS2	SMS2_scaffolds_min1000_P26766_110_S10_SMS2_spades_21_length_95878_cov_408_14	K05844
SMS2	SMS2_scaffolds_min1000_P26766_110_S10_SMS2_spades_23_length_91638_cov_447_10
SMS2	SMS2_scaffolds_min1000_P26766_110_S10_SMS2_spades_32_length_46829_cov_399_34	K15986
SMS2	SMS2_scaffolds_min1000_P26766_110_S10_SMS2_spades_1_length_330920_cov_371_78
SMS2	SMS2_scaffolds_min1000_P26766_110_S10_SMS2_spades_1_length_330920_cov_371_82
SMS2	SMS2_scaffolds_min1000_P26766_110_S10_SMS2_spades_2_length_297335_cov_408_17
SMS2	SMS2_scaffolds_min1000_P26766_110_S10_SMS2_spades_2_length_297335_cov_408_181
SMS2	SMS2_scaffolds_min1000_P26766_110_S10_SMS2_spades_4_length_224030_cov_451_147
SMS2	SMS2_scaffolds_min1000_P26766_110_S10_SMS2_spades_13_length_133118_cov_416_106
SMS2	SMS2_scaffolds_min1000_P26766_110_S10_SMS2_spades_15_length_131697_cov_377_50
SMS2	SMS2_scaffolds_min1000_P26766_110_S10_SMS2_spades_15_length_131697_cov_377_74	K03973
SMS2	SMS2_scaffolds_min1000_P26766_110_S10_SMS2_spades_19_length_99241_cov_386_37
SMS2	SMS2_scaffolds_min1000_P26766_110_S10_SMS2_spades_27_length_56471_cov_447_27
SMS2	SMS2_scaffolds_min1000_P26766_110_S10_SMS2_spades_36_length_38923_cov_446_34	K03536
SMS2	SMS2_scaffolds_min1000_P26766_110_S10_SMS2_spades_55_length_7294_cov_424_7
SMS2	SMS2_scaffolds_min1000_P26766_110_S10_SMS2_spades_1_length_330920_cov_371_79	K07637
SMS2	SMS2_scaffolds_min1000_P26766_110_S10_SMS2_spades_1_length_330920_cov_371_101	K11102
SMS2	SMS2_scaffolds_min1000_P26766_110_S10_SMS2_spades_5_length_200523_cov_400_57	K02412
SMS2	SMS2_scaffolds_min1000_P26766_110_S10_SMS2_spades_13_length_133118_cov_416_61	K01925
SMS2	SMS2_scaffolds_min1000_P26766_110_S10_SMS2_spades_16_length_130030_cov_397_57
SMS2	SMS2_scaffolds_min1000_P26766_110_S10_SMS2_spades_17_length_124771_cov_413_98	K07636
SMS2	SMS2_scaffolds_min1000_P26766_110_S10_SMS2_spades_44_length_20048_cov_441_6	K03076
SMS2	SMS2_scaffolds_min1000_P26766_110_S10_SMS2_spades_1_length_330920_cov_371_80	K07660
SMS2	SMS2_scaffolds_min1000_P26766_110_S10_SMS2_spades_7_length_180044_cov_434_47
SMS2	SMS2_scaffolds_min1000_P26766_110_S10_SMS2_spades_13_length_133118_cov_416_3
SMS2	SMS2_scaffolds_min1000_P26766_110_S10_SMS2_spades_16_length_130030_cov_397_18
SMS2	SMS2_scaffolds_min1000_P26766_110_S10_SMS2_spades_18_length_107213_cov_375_8	K09792
SMS2	SMS2_scaffolds_min1000_P26766_110_S10_SMS2_spades_44_length_20048_cov_441_19
SMS2	SMS2_scaffolds_min1000_P26766_110_S10_SMS2_spades_1_length_330920_cov_371_81
SMS2	SMS2_scaffolds_min1000_P26766_110_S10_SMS2_spades_2_length_297335_cov_408_91	K09862
SMS2	SMS2_scaffolds_min1000_P26766_110_S10_SMS2_spades_3_length_277482_cov_351_176
SMS2	SMS2_scaffolds_min1000_P26766_110_S10_SMS2_spades_6_length_197781_cov_387_9
SMS2	SMS2_scaffolds_min1000_P26766_110_S10_SMS2_spades_7_length_180044_cov_434_49
SMS2	SMS2_scaffolds_min1000_P26766_110_S10_SMS2_spades_9_length_152950_cov_403_43
SMS2	SMS2_scaffolds_min1000_P26766_110_S10_SMS2_spades_29_length_50558_cov_399_23
SMS2	SMS2_scaffolds_min1000_P26766_110_S10_SMS2_spades_30_length_50488_cov_397_4
SMS2	SMS2_scaffolds_min1000_P26766_110_S10_SMS2_spades_1_length_330920_cov_371_84	K03308
SMS2	SMS2_scaffolds_min1000_P26766_110_S10_SMS2_spades_2_length_297335_cov_408_104	K00382
SMS2	SMS2_scaffolds_min1000_P26766_110_S10_SMS2_spades_11_length_144962_cov_420_50
SMS2	SMS2_scaffolds_min1000_P26766_110_S10_SMS2_spades_14_length_133001_cov_436_51	K15836
SMS2	SMS2_scaffolds_min1000_P26766_110_S10_SMS2_spades_16_length_130030_cov_397_49	K00154
SMS2	SMS2_scaffolds_min1000_P26766_110_S10_SMS2_spades_1_length_330920_cov_371_85
SMS2	SMS2_scaffolds_min1000_P26766_110_S10_SMS2_spades_1_length_330920_cov_371_113	K09975
SMS2	SMS2_scaffolds_min1000_P26766_110_S10_SMS2_spades_14_length_133001_cov_436_38
SMS2	SMS2_scaffolds_min1000_P26766_110_S10_SMS2_spades_23_length_91638_cov_447_28
SMS2	SMS2_scaffolds_min1000_P26766_110_S10_SMS2_spades_24_length_82506_cov_432_9	K09915
SMS2	SMS2_scaffolds_min1000_P26766_110_S10_SMS2_spades_31_length_49115_cov_352_43
SMS2	SMS2_scaffolds_min1000_P26766_110_S10_SMS2_spades_1_length_330920_cov_371_86	K06190
SMS2	SMS2_scaffolds_min1000_P26766_110_S10_SMS2_spades_3_length_277482_cov_351_53	K02231
SMS2	SMS2_scaffolds_min1000_P26766_110_S10_SMS2_spades_7_length_180044_cov_434_104	K24119
SMS2	SMS2_scaffolds_min1000_P26766_110_S10_SMS2_spades_9_length_152950_cov_403_35
SMS2	SMS2_scaffolds_min1000_P26766_110_S10_SMS2_spades_45_length_19043_cov_381_19	K01056
SMS2	SMS2_scaffolds_min1000_P26766_110_S10_SMS2_spades_1_length_330920_cov_371_87	K01695
SMS2	SMS2_scaffolds_min1000_P26766_110_S10_SMS2_spades_1_length_330920_cov_371_170	K01142
SMS2	SMS2_scaffolds_min1000_P26766_110_S10_SMS2_spades_5_length_200523_cov_400_120	K07090
SMS2	SMS2_scaffolds_min1000_P26766_110_S10_SMS2_spades_6_length_197781_cov_387_38
SMS2	SMS2_scaffolds_min1000_P26766_110_S10_SMS2_spades_7_length_180044_cov_434_127
SMS2	SMS2_scaffolds_min1000_P26766_110_S10_SMS2_spades_10_length_147761_cov_374_56	K00215
SMS2	SMS2_scaffolds_min1000_P26766_110_S10_SMS2_spades_13_length_133118_cov_416_50
SMS2	SMS2_scaffolds_min1000_P26766_110_S10_SMS2_spades_13_length_133118_cov_416_80
SMS2	SMS2_scaffolds_min1000_P26766_110_S10_SMS2_spades_14_length_133001_cov_436_28
SMS2	SMS2_scaffolds_min1000_P26766_110_S10_SMS2_spades_14_length_133001_cov_436_77	K10834
SMS2	SMS2_scaffolds_min1000_P26766_110_S10_SMS2_spades_15_length_131697_cov_377_20
SMS2	SMS2_scaffolds_min1000_P26766_110_S10_SMS2_spades_20_length_97616_cov_426_25	K01092
SMS2	SMS2_scaffolds_min1000_P26766_110_S10_SMS2_spades_29_length_50558_cov_399_39
SMS2	SMS2_scaffolds_min1000_P26766_110_S10_SMS2_spades_38_length_32473_cov_370_10
SMS2	SMS2_scaffolds_min1000_P26766_110_S10_SMS2_spades_42_length_24372_cov_466_1
SMS2	SMS2_scaffolds_min1000_P26766_110_S10_SMS2_spades_1_length_330920_cov_371_88	K01696
SMS2	SMS2_scaffolds_min1000_P26766_110_S10_SMS2_spades_1_length_330920_cov_371_165	K00925
SMS2	SMS2_scaffolds_min1000_P26766_110_S10_SMS2_spades_8_length_165163_cov_402_91
SMS2	SMS2_scaffolds_min1000_P26766_110_S10_SMS2_spades_9_length_152950_cov_403_29
SMS2	SMS2_scaffolds_min1000_P26766_110_S10_SMS2_spades_10_length_147761_cov_374_62
SMS2	SMS2_scaffolds_min1000_P26766_110_S10_SMS2_spades_10_length_147761_cov_374_119	K03517
SMS2	SMS2_scaffolds_min1000_P26766_110_S10_SMS2_spades_13_length_133118_cov_416_105	K02455
SMS2	SMS2_scaffolds_min1000_P26766_110_S10_SMS2_spades_21_length_95878_cov_408_88	K25135
SMS2	SMS2_scaffolds_min1000_P26766_110_S10_SMS2_spades_41_length_28607_cov_435_23	K00507
SMS2	SMS2_scaffolds_min1000_P26766_110_S10_SMS2_spades_1_length_330920_cov_371_89	K13498
SMS2	SMS2_scaffolds_min1000_P26766_110_S10_SMS2_spades_3_length_277482_cov_351_55
SMS2	SMS2_scaffolds_min1000_P26766_110_S10_SMS2_spades_4_length_224030_cov_451_28	K05591
SMS2	SMS2_scaffolds_min1000_P26766_110_S10_SMS2_spades_14_length_133001_cov_436_58
SMS2	SMS2_scaffolds_min1000_P26766_110_S10_SMS2_spades_16_length_130030_cov_397_83	K03327
SMS2	SMS2_scaffolds_min1000_P26766_110_S10_SMS2_spades_21_length_95878_cov_408_55	K07640
SMS2	SMS2_scaffolds_min1000_P26766_110_S10_SMS2_spades_41_length_28607_cov_435_21
SMS2	SMS2_scaffolds_min1000_P26766_110_S10_SMS2_spades_1_length_330920_cov_371_90	K00766
SMS2	SMS2_scaffolds_min1000_P26766_110_S10_SMS2_spades_1_length_330920_cov_371_231	K00134
SMS2	SMS2_scaffolds_min1000_P26766_110_S10_SMS2_spades_3_length_277482_cov_351_72	K00850
SMS2	SMS2_scaffolds_min1000_P26766_110_S10_SMS2_spades_4_length_224030_cov_451_104
SMS2	SMS2_scaffolds_min1000_P26766_110_S10_SMS2_spades_5_length_200523_cov_400_72	K00010
SMS2	SMS2_scaffolds_min1000_P26766_110_S10_SMS2_spades_9_length_152950_cov_403_15
SMS2	SMS2_scaffolds_min1000_P26766_110_S10_SMS2_spades_9_length_152950_cov_403_23
SMS2	SMS2_scaffolds_min1000_P26766_110_S10_SMS2_spades_10_length_147761_cov_374_112	K03551
SMS2	SMS2_scaffolds_min1000_P26766_110_S10_SMS2_spades_12_length_137800_cov_359_5	K25288
SMS2	SMS2_scaffolds_min1000_P26766_110_S10_SMS2_spades_19_length_99241_cov_386_35	K00030
SMS2	SMS2_scaffolds_min1000_P26766_110_S10_SMS2_spades_21_length_95878_cov_408_31	K14057
SMS2	SMS2_scaffolds_min1000_P26766_110_S10_SMS2_spades_27_length_56471_cov_447_3	K01999
SMS2	SMS2_scaffolds_min1000_P26766_110_S10_SMS2_spades_1_length_330920_cov_371_91	K01658
SMS2	SMS2_scaffolds_min1000_P26766_110_S10_SMS2_spades_9_length_152950_cov_403_89	K03470
SMS2	SMS2_scaffolds_min1000_P26766_110_S10_SMS2_spades_10_length_147761_cov_374_36	K11065
SMS2	SMS2_scaffolds_min1000_P26766_110_S10_SMS2_spades_10_length_147761_cov_374_52	K03687
SMS2	SMS2_scaffolds_min1000_P26766_110_S10_SMS2_spades_10_length_147761_cov_374_97
SMS2	SMS2_scaffolds_min1000_P26766_110_S10_SMS2_spades_19_length_99241_cov_386_3	K22041
SMS2	SMS2_scaffolds_min1000_P26766_110_S10_SMS2_spades_20_length_97616_cov_426_59
SMS2	SMS2_scaffolds_min1000_P26766_110_S10_SMS2_spades_43_length_21730_cov_419_8
SMS2	SMS2_scaffolds_min1000_P26766_110_S10_SMS2_spades_1_length_330920_cov_371_92	K01657
SMS2	SMS2_scaffolds_min1000_P26766_110_S10_SMS2_spades_7_length_180044_cov_434_60	K07263
SMS2	SMS2_scaffolds_min1000_P26766_110_S10_SMS2_spades_10_length_147761_cov_374_45	K01439
SMS2	SMS2_scaffolds_min1000_P26766_110_S10_SMS2_spades_14_length_133001_cov_436_84	K02232
SMS2	SMS2_scaffolds_min1000_P26766_110_S10_SMS2_spades_17_length_124771_cov_413_53
SMS2	SMS2_scaffolds_min1000_P26766_110_S10_SMS2_spades_1_length_330920_cov_371_93	K07053
SMS2	SMS2_scaffolds_min1000_P26766_110_S10_SMS2_spades_1_length_330920_cov_371_197	K25875
SMS2	SMS2_scaffolds_min1000_P26766_110_S10_SMS2_spades_10_length_147761_cov_374_108
SMS2	SMS2_scaffolds_min1000_P26766_110_S10_SMS2_spades_11_length_144962_cov_420_34	K04083
SMS2	SMS2_scaffolds_min1000_P26766_110_S10_SMS2_spades_15_length_131697_cov_377_46	K00796
SMS2	SMS2_scaffolds_min1000_P26766_110_S10_SMS2_spades_19_length_99241_cov_386_5
SMS2	SMS2_scaffolds_min1000_P26766_110_S10_SMS2_spades_45_length_19043_cov_381_8	K01627
SMS2	SMS2_scaffolds_min1000_P26766_110_S10_SMS2_spades_1_length_330920_cov_371_94
SMS2	SMS2_scaffolds_min1000_P26766_110_S10_SMS2_spades_4_length_224030_cov_451_177	K03501
SMS2	SMS2_scaffolds_min1000_P26766_110_S10_SMS2_spades_7_length_180044_cov_434_89
SMS2	SMS2_scaffolds_min1000_P26766_110_S10_SMS2_spades_18_length_107213_cov_375_14	K00405
SMS2	SMS2_scaffolds_min1000_P26766_110_S10_SMS2_spades_19_length_99241_cov_386_19	K03088
SMS2	SMS2_scaffolds_min1000_P26766_110_S10_SMS2_spades_20_length_97616_cov_426_53	K03186
SMS2	SMS2_scaffolds_min1000_P26766_110_S10_SMS2_spades_24_length_82506_cov_432_63
SMS2	SMS2_scaffolds_min1000_P26766_110_S10_SMS2_spades_28_length_52770_cov_354_18	K06181
SMS2	SMS2_scaffolds_min1000_P26766_110_S10_SMS2_spades_29_length_50558_cov_399_21
SMS2	SMS2_scaffolds_min1000_P26766_110_S10_SMS2_spades_44_length_20048_cov_441_3	K02986
SMS2	SMS2_scaffolds_min1000_P26766_110_S10_SMS2_spades_48_length_17574_cov_344_8
SMS2	SMS2_scaffolds_min1000_P26766_110_S10_SMS2_spades_48_length_17574_cov_344_9
SMS2	SMS2_scaffolds_min1000_P26766_110_S10_SMS2_spades_48_length_17574_cov_344_12
SMS2	SMS2_scaffolds_min1000_P26766_110_S10_SMS2_spades_48_length_17574_cov_344_13
SMS2	SMS2_scaffolds_min1000_P26766_110_S10_SMS2_spades_1_length_330920_cov_371_95	K05896
SMS2	SMS2_scaffolds_min1000_P26766_110_S10_SMS2_spades_6_length_197781_cov_387_56	K07533
SMS2	SMS2_scaffolds_min1000_P26766_110_S10_SMS2_spades_7_length_180044_cov_434_100	K11206
SMS2	SMS2_scaffolds_min1000_P26766_110_S10_SMS2_spades_14_length_133001_cov_436_121	K02886
SMS2	SMS2_scaffolds_min1000_P26766_110_S10_SMS2_spades_16_length_130030_cov_397_29
SMS2	SMS2_scaffolds_min1000_P26766_110_S10_SMS2_spades_16_length_130030_cov_397_56
SMS2	SMS2_scaffolds_min1000_P26766_110_S10_SMS2_spades_20_length_97616_cov_426_23	K00640
SMS2	SMS2_scaffolds_min1000_P26766_110_S10_SMS2_spades_22_length_95020_cov_363_44
SMS2	SMS2_scaffolds_min1000_P26766_110_S10_SMS2_spades_26_length_59345_cov_405_27
SMS2	SMS2_scaffolds_min1000_P26766_110_S10_SMS2_spades_1_length_330920_cov_371_96	K06024
SMS2	SMS2_scaffolds_min1000_P26766_110_S10_SMS2_spades_2_length_297335_cov_408_153
SMS2	SMS2_scaffolds_min1000_P26766_110_S10_SMS2_spades_3_length_277482_cov_351_31
SMS2	SMS2_scaffolds_min1000_P26766_110_S10_SMS2_spades_6_length_197781_cov_387_75	K03410
SMS2	SMS2_scaffolds_min1000_P26766_110_S10_SMS2_spades_8_length_165163_cov_402_124	K01358
SMS2	SMS2_scaffolds_min1000_P26766_110_S10_SMS2_spades_11_length_144962_cov_420_12	K07152
SMS2	SMS2_scaffolds_min1000_P26766_110_S10_SMS2_spades_11_length_144962_cov_420_43	K02459
SMS2	SMS2_scaffolds_min1000_P26766_110_S10_SMS2_spades_11_length_144962_cov_420_56
SMS2	SMS2_scaffolds_min1000_P26766_110_S10_SMS2_spades_13_length_133118_cov_416_28	K18301
SMS2	SMS2_scaffolds_min1000_P26766_110_S10_SMS2_spades_14_length_133001_cov_436_123	K02926
SMS2	SMS2_scaffolds_min1000_P26766_110_S10_SMS2_spades_15_length_131697_cov_377_7	K03386
SMS2	SMS2_scaffolds_min1000_P26766_110_S10_SMS2_spades_15_length_131697_cov_377_33
SMS2	SMS2_scaffolds_min1000_P26766_110_S10_SMS2_spades_21_length_95878_cov_408_79
SMS2	SMS2_scaffolds_min1000_P26766_110_S10_SMS2_spades_22_length_95020_cov_363_10
SMS2	SMS2_scaffolds_min1000_P26766_110_S10_SMS2_spades_23_length_91638_cov_447_75
SMS2	SMS2_scaffolds_min1000_P26766_110_S10_SMS2_spades_28_length_52770_cov_354_15	K07153
SMS2	SMS2_scaffolds_min1000_P26766_110_S10_SMS2_spades_52_length_9861_cov_522_5
SMS2	SMS2_scaffolds_min1000_P26766_110_S10_SMS2_spades_60_length_3625_cov_354_2
SMS2	SMS2_scaffolds_min1000_P26766_110_S10_SMS2_spades_1_length_330920_cov_371_97	K06178
SMS2	SMS2_scaffolds_min1000_P26766_110_S10_SMS2_spades_2_length_297335_cov_408_190
SMS2	SMS2_scaffolds_min1000_P26766_110_S10_SMS2_spades_10_length_147761_cov_374_50	K00858
SMS2	SMS2_scaffolds_min1000_P26766_110_S10_SMS2_spades_11_length_144962_cov_420_6	K02276
SMS2	SMS2_scaffolds_min1000_P26766_110_S10_SMS2_spades_15_length_131697_cov_377_118	K06189
SMS2	SMS2_scaffolds_min1000_P26766_110_S10_SMS2_spades_32_length_46829_cov_399_33	K21020
SMS2	SMS2_scaffolds_min1000_P26766_110_S10_SMS2_spades_50_length_15708_cov_372_12	K00020
SMS2	SMS2_scaffolds_min1000_P26766_110_S10_SMS2_spades_1_length_330920_cov_371_98
SMS2	SMS2_scaffolds_min1000_P26766_110_S10_SMS2_spades_5_length_200523_cov_400_50	K02419
SMS2	SMS2_scaffolds_min1000_P26766_110_S10_SMS2_spades_5_length_200523_cov_400_93	K02391
SMS2	SMS2_scaffolds_min1000_P26766_110_S10_SMS2_spades_5_length_200523_cov_400_107
SMS2	SMS2_scaffolds_min1000_P26766_110_S10_SMS2_spades_6_length_197781_cov_387_89
SMS2	SMS2_scaffolds_min1000_P26766_110_S10_SMS2_spades_7_length_180044_cov_434_125
SMS2	SMS2_scaffolds_min1000_P26766_110_S10_SMS2_spades_13_length_133118_cov_416_24
SMS2	SMS2_scaffolds_min1000_P26766_110_S10_SMS2_spades_14_length_133001_cov_436_88
SMS2	SMS2_scaffolds_min1000_P26766_110_S10_SMS2_spades_15_length_131697_cov_377_32	K06377
SMS2	SMS2_scaffolds_min1000_P26766_110_S10_SMS2_spades_16_length_130030_cov_397_5
SMS2	SMS2_scaffolds_min1000_P26766_110_S10_SMS2_spades_18_length_107213_cov_375_83
SMS2	SMS2_scaffolds_min1000_P26766_110_S10_SMS2_spades_20_length_97616_cov_426_76
SMS2	SMS2_scaffolds_min1000_P26766_110_S10_SMS2_spades_22_length_95020_cov_363_75	K02030
SMS2	SMS2_scaffolds_min1000_P26766_110_S10_SMS2_spades_49_length_17505_cov_415_4
SMS2	SMS2_scaffolds_min1000_P26766_110_S10_SMS2_spades_1_length_330920_cov_371_99
SMS2	SMS2_scaffolds_min1000_P26766_110_S10_SMS2_spades_1_length_330920_cov_371_100	K04774
SMS2	SMS2_scaffolds_min1000_P26766_110_S10_SMS2_spades_1_length_330920_cov_371_213	K01784
SMS2	SMS2_scaffolds_min1000_P26766_110_S10_SMS2_spades_6_length_197781_cov_387_110	K02529
SMS2	SMS2_scaffolds_min1000_P26766_110_S10_SMS2_spades_7_length_180044_cov_434_12	K13953
SMS2	SMS2_scaffolds_min1000_P26766_110_S10_SMS2_spades_9_length_152950_cov_403_124
SMS2	SMS2_scaffolds_min1000_P26766_110_S10_SMS2_spades_11_length_144962_cov_420_100	K00673
SMS2	SMS2_scaffolds_min1000_P26766_110_S10_SMS2_spades_16_length_130030_cov_397_69	K02529
SMS2	SMS2_scaffolds_min1000_P26766_110_S10_SMS2_spades_17_length_124771_cov_413_105	K03472
SMS2	SMS2_scaffolds_min1000_P26766_110_S10_SMS2_spades_18_length_107213_cov_375_53	K06899
SMS2	SMS2_scaffolds_min1000_P26766_110_S10_SMS2_spades_22_length_95020_cov_363_65	K01620
SMS2	SMS2_scaffolds_min1000_P26766_110_S10_SMS2_spades_24_length_82506_cov_432_59	K01698
SMS2	SMS2_scaffolds_min1000_P26766_110_S10_SMS2_spades_1_length_330920_cov_371_102
SMS2	SMS2_scaffolds_min1000_P26766_110_S10_SMS2_spades_1_length_330920_cov_371_103	K03168
SMS2	SMS2_scaffolds_min1000_P26766_110_S10_SMS2_spades_8_length_165163_cov_402_85
SMS2	SMS2_scaffolds_min1000_P26766_110_S10_SMS2_spades_13_length_133118_cov_416_76
SMS2	SMS2_scaffolds_min1000_P26766_110_S10_SMS2_spades_19_length_99241_cov_386_78
SMS2	SMS2_scaffolds_min1000_P26766_110_S10_SMS2_spades_1_length_330920_cov_371_104
SMS2	SMS2_scaffolds_min1000_P26766_110_S10_SMS2_spades_1_length_330920_cov_371_185
SMS2	SMS2_scaffolds_min1000_P26766_110_S10_SMS2_spades_2_length_297335_cov_408_23	K21029
SMS2	SMS2_scaffolds_min1000_P26766_110_S10_SMS2_spades_2_length_297335_cov_408_70
SMS2	SMS2_scaffolds_min1000_P26766_110_S10_SMS2_spades_4_length_224030_cov_451_113
SMS2	SMS2_scaffolds_min1000_P26766_110_S10_SMS2_spades_4_length_224030_cov_451_137
SMS2	SMS2_scaffolds_min1000_P26766_110_S10_SMS2_spades_9_length_152950_cov_403_79	K00806
SMS2	SMS2_scaffolds_min1000_P26766_110_S10_SMS2_spades_10_length_147761_cov_374_4
SMS2	SMS2_scaffolds_min1000_P26766_110_S10_SMS2_spades_10_length_147761_cov_374_100
SMS2	SMS2_scaffolds_min1000_P26766_110_S10_SMS2_spades_10_length_147761_cov_374_101
SMS2	SMS2_scaffolds_min1000_P26766_110_S10_SMS2_spades_14_length_133001_cov_436_128
SMS2	SMS2_scaffolds_min1000_P26766_110_S10_SMS2_spades_40_length_30870_cov_373_7	K07497
SMS2	SMS2_scaffolds_min1000_P26766_110_S10_SMS2_spades_1_length_330920_cov_371_105
SMS2	SMS2_scaffolds_min1000_P26766_110_S10_SMS2_spades_3_length_277482_cov_351_29	K11068
SMS2	SMS2_scaffolds_min1000_P26766_110_S10_SMS2_spades_3_length_277482_cov_351_167	K01935
SMS2	SMS2_scaffolds_min1000_P26766_110_S10_SMS2_spades_4_length_224030_cov_451_11	K02483
SMS2	SMS2_scaffolds_min1000_P26766_110_S10_SMS2_spades_4_length_224030_cov_451_93	K07664
SMS2	SMS2_scaffolds_min1000_P26766_110_S10_SMS2_spades_5_length_200523_cov_400_43	K02405
SMS2	SMS2_scaffolds_min1000_P26766_110_S10_SMS2_spades_5_length_200523_cov_400_91	K02393
SMS2	SMS2_scaffolds_min1000_P26766_110_S10_SMS2_spades_5_length_200523_cov_400_123	K03573
SMS2	SMS2_scaffolds_min1000_P26766_110_S10_SMS2_spades_10_length_147761_cov_374_106
SMS2	SMS2_scaffolds_min1000_P26766_110_S10_SMS2_spades_14_length_133001_cov_436_3	K01557
SMS2	SMS2_scaffolds_min1000_P26766_110_S10_SMS2_spades_14_length_133001_cov_436_76	K02003
SMS2	SMS2_scaffolds_min1000_P26766_110_S10_SMS2_spades_16_length_130030_cov_397_44
SMS2	SMS2_scaffolds_min1000_P26766_110_S10_SMS2_spades_16_length_130030_cov_397_50
SMS2	SMS2_scaffolds_min1000_P26766_110_S10_SMS2_spades_18_length_107213_cov_375_36	K06351
SMS2	SMS2_scaffolds_min1000_P26766_110_S10_SMS2_spades_19_length_99241_cov_386_55	K14742
SMS2	SMS2_scaffolds_min1000_P26766_110_S10_SMS2_spades_21_length_95878_cov_408_56	K07662
SMS2	SMS2_scaffolds_min1000_P26766_110_S10_SMS2_spades_23_length_91638_cov_447_3
SMS2	SMS2_scaffolds_min1000_P26766_110_S10_SMS2_spades_23_length_91638_cov_447_14
SMS2	SMS2_scaffolds_min1000_P26766_110_S10_SMS2_spades_23_length_91638_cov_447_58
SMS2	SMS2_scaffolds_min1000_P26766_110_S10_SMS2_spades_35_length_40726_cov_369_3	K07497
SMS2	SMS2_scaffolds_min1000_P26766_110_S10_SMS2_spades_37_length_36870_cov_423_19	K07323
SMS2	SMS2_scaffolds_min1000_P26766_110_S10_SMS2_spades_1_length_330920_cov_371_106
SMS2	SMS2_scaffolds_min1000_P26766_110_S10_SMS2_spades_15_length_131697_cov_377_31
SMS2	SMS2_scaffolds_min1000_P26766_110_S10_SMS2_spades_18_length_107213_cov_375_101
SMS2	SMS2_scaffolds_min1000_P26766_110_S10_SMS2_spades_23_length_91638_cov_447_16	K03324
SMS2	SMS2_scaffolds_min1000_P26766_110_S10_SMS2_spades_1_length_330920_cov_371_109
SMS2	SMS2_scaffolds_min1000_P26766_110_S10_SMS2_spades_2_length_297335_cov_408_159	K07000
SMS2	SMS2_scaffolds_min1000_P26766_110_S10_SMS2_spades_7_length_180044_cov_434_155	K06193
SMS2	SMS2_scaffolds_min1000_P26766_110_S10_SMS2_spades_13_length_133118_cov_416_44
SMS2	SMS2_scaffolds_min1000_P26766_110_S10_SMS2_spades_13_length_133118_cov_416_111
SMS2	SMS2_scaffolds_min1000_P26766_110_S10_SMS2_spades_17_length_124771_cov_413_86	K07101
SMS2	SMS2_scaffolds_min1000_P26766_110_S10_SMS2_spades_27_length_56471_cov_447_34
SMS2	SMS2_scaffolds_min1000_P26766_110_S10_SMS2_spades_36_length_38923_cov_446_8	K07566
SMS2	SMS2_scaffolds_min1000_P26766_110_S10_SMS2_spades_1_length_330920_cov_371_111	K01676
SMS2	SMS2_scaffolds_min1000_P26766_110_S10_SMS2_spades_1_length_330920_cov_371_112	K01303
SMS2	SMS2_scaffolds_min1000_P26766_110_S10_SMS2_spades_1_length_330920_cov_371_114	K00263
SMS2	SMS2_scaffolds_min1000_P26766_110_S10_SMS2_spades_9_length_152950_cov_403_85	K02536
SMS2	SMS2_scaffolds_min1000_P26766_110_S10_SMS2_spades_11_length_144962_cov_420_21
SMS2	SMS2_scaffolds_min1000_P26766_110_S10_SMS2_spades_15_length_131697_cov_377_111	K02340
SMS2	SMS2_scaffolds_min1000_P26766_110_S10_SMS2_spades_1_length_330920_cov_371_115
SMS2	SMS2_scaffolds_min1000_P26766_110_S10_SMS2_spades_1_length_330920_cov_371_116
SMS2	SMS2_scaffolds_min1000_P26766_110_S10_SMS2_spades_5_length_200523_cov_400_148
SMS2	SMS2_scaffolds_min1000_P26766_110_S10_SMS2_spades_7_length_180044_cov_434_131
SMS2	SMS2_scaffolds_min1000_P26766_110_S10_SMS2_spades_10_length_147761_cov_374_7
SMS2	SMS2_scaffolds_min1000_P26766_110_S10_SMS2_spades_13_length_133118_cov_416_94	K02909
SMS2	SMS2_scaffolds_min1000_P26766_110_S10_SMS2_spades_14_length_133001_cov_436_48
SMS2	SMS2_scaffolds_min1000_P26766_110_S10_SMS2_spades_15_length_131697_cov_377_84
SMS2	SMS2_scaffolds_min1000_P26766_110_S10_SMS2_spades_19_length_99241_cov_386_26
SMS2	SMS2_scaffolds_min1000_P26766_110_S10_SMS2_spades_21_length_95878_cov_408_71	K02970
SMS2	SMS2_scaffolds_min1000_P26766_110_S10_SMS2_spades_22_length_95020_cov_363_5
SMS2	SMS2_scaffolds_min1000_P26766_110_S10_SMS2_spades_35_length_40726_cov_369_7
SMS2	SMS2_scaffolds_min1000_P26766_110_S10_SMS2_spades_41_length_28607_cov_435_15	K07070
SMS2	SMS2_scaffolds_min1000_P26766_110_S10_SMS2_spades_41_length_28607_cov_435_16
SMS2	SMS2_scaffolds_min1000_P26766_110_S10_SMS2_spades_1_length_330920_cov_371_117
SMS2	SMS2_scaffolds_min1000_P26766_110_S10_SMS2_spades_21_length_95878_cov_408_32
SMS2	SMS2_scaffolds_min1000_P26766_110_S10_SMS2_spades_1_length_330920_cov_371_118
SMS2	SMS2_scaffolds_min1000_P26766_110_S10_SMS2_spades_4_length_224030_cov_451_98	K08981
SMS2	SMS2_scaffolds_min1000_P26766_110_S10_SMS2_spades_12_length_137800_cov_359_46	K01194
SMS2	SMS2_scaffolds_min1000_P26766_110_S10_SMS2_spades_14_length_133001_cov_436_57
SMS2	SMS2_scaffolds_min1000_P26766_110_S10_SMS2_spades_23_length_91638_cov_447_42	K01567
SMS2	SMS2_scaffolds_min1000_P26766_110_S10_SMS2_spades_1_length_330920_cov_371_119
SMS2	SMS2_scaffolds_min1000_P26766_110_S10_SMS2_spades_9_length_152950_cov_403_114	K03367
SMS2	SMS2_scaffolds_min1000_P26766_110_S10_SMS2_spades_11_length_144962_cov_420_68	K07391
SMS2	SMS2_scaffolds_min1000_P26766_110_S10_SMS2_spades_1_length_330920_cov_371_120	K19271
SMS2	SMS2_scaffolds_min1000_P26766_110_S10_SMS2_spades_2_length_297335_cov_408_176
SMS2	SMS2_scaffolds_min1000_P26766_110_S10_SMS2_spades_6_length_197781_cov_387_92
SMS2	SMS2_scaffolds_min1000_P26766_110_S10_SMS2_spades_8_length_165163_cov_402_48	K00799
SMS2	SMS2_scaffolds_min1000_P26766_110_S10_SMS2_spades_14_length_133001_cov_436_53
SMS2	SMS2_scaffolds_min1000_P26766_110_S10_SMS2_spades_1_length_330920_cov_371_121
SMS2	SMS2_scaffolds_min1000_P26766_110_S10_SMS2_spades_1_length_330920_cov_371_122
SMS2	SMS2_scaffolds_min1000_P26766_110_S10_SMS2_spades_1_length_330920_cov_371_123	K09933
SMS2	SMS2_scaffolds_min1000_P26766_110_S10_SMS2_spades_2_length_297335_cov_408_86
SMS2	SMS2_scaffolds_min1000_P26766_110_S10_SMS2_spades_2_length_297335_cov_408_198	K02528
SMS2	SMS2_scaffolds_min1000_P26766_110_S10_SMS2_spades_3_length_277482_cov_351_135
SMS2	SMS2_scaffolds_min1000_P26766_110_S10_SMS2_spades_4_length_224030_cov_451_162
SMS2	SMS2_scaffolds_min1000_P26766_110_S10_SMS2_spades_12_length_137800_cov_359_3	K12242
SMS2	SMS2_scaffolds_min1000_P26766_110_S10_SMS2_spades_15_length_131697_cov_377_59
SMS2	SMS2_scaffolds_min1000_P26766_110_S10_SMS2_spades_15_length_131697_cov_377_81
SMS2	SMS2_scaffolds_min1000_P26766_110_S10_SMS2_spades_16_length_130030_cov_397_10
SMS2	SMS2_scaffolds_min1000_P26766_110_S10_SMS2_spades_16_length_130030_cov_397_40
SMS2	SMS2_scaffolds_min1000_P26766_110_S10_SMS2_spades_27_length_56471_cov_447_28
SMS2	SMS2_scaffolds_min1000_P26766_110_S10_SMS2_spades_1_length_330920_cov_371_124
SMS2	SMS2_scaffolds_min1000_P26766_110_S10_SMS2_spades_1_length_330920_cov_371_125	K01141
SMS2	SMS2_scaffolds_min1000_P26766_110_S10_SMS2_spades_3_length_277482_cov_351_243	K03315
SMS2	SMS2_scaffolds_min1000_P26766_110_S10_SMS2_spades_4_length_224030_cov_451_144
SMS2	SMS2_scaffolds_min1000_P26766_110_S10_SMS2_spades_6_length_197781_cov_387_6
SMS2	SMS2_scaffolds_min1000_P26766_110_S10_SMS2_spades_7_length_180044_cov_434_140	K08997
SMS2	SMS2_scaffolds_min1000_P26766_110_S10_SMS2_spades_8_length_165163_cov_402_88
SMS2	SMS2_scaffolds_min1000_P26766_110_S10_SMS2_spades_19_length_99241_cov_386_2
SMS2	SMS2_scaffolds_min1000_P26766_110_S10_SMS2_spades_23_length_91638_cov_447_45
SMS2	SMS2_scaffolds_min1000_P26766_110_S10_SMS2_spades_36_length_38923_cov_446_17	K03498
SMS2	SMS2_scaffolds_min1000_P26766_110_S10_SMS2_spades_1_length_330920_cov_371_126	K04125
SMS2	SMS2_scaffolds_min1000_P26766_110_S10_SMS2_spades_3_length_277482_cov_351_17	K07017
SMS2	SMS2_scaffolds_min1000_P26766_110_S10_SMS2_spades_3_length_277482_cov_351_129
SMS2	SMS2_scaffolds_min1000_P26766_110_S10_SMS2_spades_5_length_200523_cov_400_178
SMS2	SMS2_scaffolds_min1000_P26766_110_S10_SMS2_spades_6_length_197781_cov_387_61
SMS2	SMS2_scaffolds_min1000_P26766_110_S10_SMS2_spades_7_length_180044_cov_434_95	K03570
SMS2	SMS2_scaffolds_min1000_P26766_110_S10_SMS2_spades_9_length_152950_cov_403_13	K00988
SMS2	SMS2_scaffolds_min1000_P26766_110_S10_SMS2_spades_12_length_137800_cov_359_48
SMS2	SMS2_scaffolds_min1000_P26766_110_S10_SMS2_spades_12_length_137800_cov_359_95
SMS2	SMS2_scaffolds_min1000_P26766_110_S10_SMS2_spades_17_length_124771_cov_413_51
SMS2	SMS2_scaffolds_min1000_P26766_110_S10_SMS2_spades_20_length_97616_cov_426_67	K01011
SMS2	SMS2_scaffolds_min1000_P26766_110_S10_SMS2_spades_39_length_30870_cov_373_9
SMS2	SMS2_scaffolds_min1000_P26766_110_S10_SMS2_spades_57_length_5332_cov_576_1
SMS2	SMS2_scaffolds_min1000_P26766_110_S10_SMS2_spades_1_length_330920_cov_371_127	K15784
SMS2	SMS2_scaffolds_min1000_P26766_110_S10_SMS2_spades_2_length_297335_cov_408_106	K02012
SMS2	SMS2_scaffolds_min1000_P26766_110_S10_SMS2_spades_10_length_147761_cov_374_37	K03413
SMS2	SMS2_scaffolds_min1000_P26766_110_S10_SMS2_spades_11_length_144962_cov_420_97	K01867
SMS2	SMS2_scaffolds_min1000_P26766_110_S10_SMS2_spades_24_length_82506_cov_432_2	K03524
SMS2	SMS2_scaffolds_min1000_P26766_110_S10_SMS2_spades_1_length_330920_cov_371_128
SMS2	SMS2_scaffolds_min1000_P26766_110_S10_SMS2_spades_1_length_330920_cov_371_233
SMS2	SMS2_scaffolds_min1000_P26766_110_S10_SMS2_spades_7_length_180044_cov_434_46
SMS2	SMS2_scaffolds_min1000_P26766_110_S10_SMS2_spades_9_length_152950_cov_403_105
SMS2	SMS2_scaffolds_min1000_P26766_110_S10_SMS2_spades_16_length_130030_cov_397_84
SMS2	SMS2_scaffolds_min1000_P26766_110_S10_SMS2_spades_25_length_68818_cov_416_1
SMS2	SMS2_scaffolds_min1000_P26766_110_S10_SMS2_spades_37_length_36870_cov_423_37	K03060
SMS2	SMS2_scaffolds_min1000_P26766_110_S10_SMS2_spades_1_length_330920_cov_371_129
SMS2	SMS2_scaffolds_min1000_P26766_110_S10_SMS2_spades_4_length_224030_cov_451_13	K01302
SMS2	SMS2_scaffolds_min1000_P26766_110_S10_SMS2_spades_13_length_133118_cov_416_59	K01929
SMS2	SMS2_scaffolds_min1000_P26766_110_S10_SMS2_spades_16_length_130030_cov_397_89	K11384
SMS2	SMS2_scaffolds_min1000_P26766_110_S10_SMS2_spades_29_length_50558_cov_399_22	K08218
SMS2	SMS2_scaffolds_min1000_P26766_110_S10_SMS2_spades_1_length_330920_cov_371_131
SMS2	SMS2_scaffolds_min1000_P26766_110_S10_SMS2_spades_2_length_297335_cov_408_116	K00287
SMS2	SMS2_scaffolds_min1000_P26766_110_S10_SMS2_spades_3_length_277482_cov_351_14
SMS2	SMS2_scaffolds_min1000_P26766_110_S10_SMS2_spades_3_length_277482_cov_351_24
SMS2	SMS2_scaffolds_min1000_P26766_110_S10_SMS2_spades_3_length_277482_cov_351_234	K18657
SMS2	SMS2_scaffolds_min1000_P26766_110_S10_SMS2_spades_6_length_197781_cov_387_50	K09568
SMS2	SMS2_scaffolds_min1000_P26766_110_S10_SMS2_spades_8_length_165163_cov_402_64
SMS2	SMS2_scaffolds_min1000_P26766_110_S10_SMS2_spades_12_length_137800_cov_359_20
SMS2	SMS2_scaffolds_min1000_P26766_110_S10_SMS2_spades_13_length_133118_cov_416_8	K24138
SMS2	SMS2_scaffolds_min1000_P26766_110_S10_SMS2_spades_13_length_133118_cov_416_103	K02456
SMS2	SMS2_scaffolds_min1000_P26766_110_S10_SMS2_spades_13_length_133118_cov_416_112
SMS2	SMS2_scaffolds_min1000_P26766_110_S10_SMS2_spades_22_length_95020_cov_363_20
SMS2	SMS2_scaffolds_min1000_P26766_110_S10_SMS2_spades_30_length_50488_cov_397_2
SMS2	SMS2_scaffolds_min1000_P26766_110_S10_SMS2_spades_41_length_28607_cov_435_19	K07740
SMS2	SMS2_scaffolds_min1000_P26766_110_S10_SMS2_spades_1_length_330920_cov_371_133	K18676
SMS2	SMS2_scaffolds_min1000_P26766_110_S10_SMS2_spades_2_length_297335_cov_408_151
SMS2	SMS2_scaffolds_min1000_P26766_110_S10_SMS2_spades_7_length_180044_cov_434_68	K09973
SMS2	SMS2_scaffolds_min1000_P26766_110_S10_SMS2_spades_8_length_165163_cov_402_16	K21699
SMS2	SMS2_scaffolds_min1000_P26766_110_S10_SMS2_spades_10_length_147761_cov_374_78	K01802
SMS2	SMS2_scaffolds_min1000_P26766_110_S10_SMS2_spades_14_length_133001_cov_436_34
SMS2	SMS2_scaffolds_min1000_P26766_110_S10_SMS2_spades_15_length_131697_cov_377_68	K19228
SMS2	SMS2_scaffolds_min1000_P26766_110_S10_SMS2_spades_32_length_46829_cov_399_20
SMS2	SMS2_scaffolds_min1000_P26766_110_S10_SMS2_spades_1_length_330920_cov_371_134	K01443
SMS2	SMS2_scaffolds_min1000_P26766_110_S10_SMS2_spades_7_length_180044_cov_434_82
SMS2	SMS2_scaffolds_min1000_P26766_110_S10_SMS2_spades_10_length_147761_cov_374_98
SMS2	SMS2_scaffolds_min1000_P26766_110_S10_SMS2_spades_11_length_144962_cov_420_57
SMS2	SMS2_scaffolds_min1000_P26766_110_S10_SMS2_spades_12_length_137800_cov_359_31
SMS2	SMS2_scaffolds_min1000_P26766_110_S10_SMS2_spades_17_length_124771_cov_413_3	K19142
SMS2	SMS2_scaffolds_min1000_P26766_110_S10_SMS2_spades_18_length_107213_cov_375_17
SMS2	SMS2_scaffolds_min1000_P26766_110_S10_SMS2_spades_19_length_99241_cov_386_28
SMS2	SMS2_scaffolds_min1000_P26766_110_S10_SMS2_spades_40_length_30870_cov_373_5
SMS2	SMS2_scaffolds_min1000_P26766_110_S10_SMS2_spades_51_length_15038_cov_380_6
SMS2	SMS2_scaffolds_min1000_P26766_110_S10_SMS2_spades_1_length_330920_cov_371_135	K10532
SMS2	SMS2_scaffolds_min1000_P26766_110_S10_SMS2_spades_2_length_297335_cov_408_174
SMS2	SMS2_scaffolds_min1000_P26766_110_S10_SMS2_spades_2_length_297335_cov_408_239
SMS2	SMS2_scaffolds_min1000_P26766_110_S10_SMS2_spades_3_length_277482_cov_351_99	K19804
SMS2	SMS2_scaffolds_min1000_P26766_110_S10_SMS2_spades_3_length_277482_cov_351_169	K00652
SMS2	SMS2_scaffolds_min1000_P26766_110_S10_SMS2_spades_12_length_137800_cov_359_13
SMS2	SMS2_scaffolds_min1000_P26766_110_S10_SMS2_spades_27_length_56471_cov_447_2
SMS2	SMS2_scaffolds_min1000_P26766_110_S10_SMS2_spades_41_length_28607_cov_435_26
SMS2	SMS2_scaffolds_min1000_P26766_110_S10_SMS2_spades_1_length_330920_cov_371_136	K02564
SMS2	SMS2_scaffolds_min1000_P26766_110_S10_SMS2_spades_2_length_297335_cov_408_21	K03149
SMS2	SMS2_scaffolds_min1000_P26766_110_S10_SMS2_spades_13_length_133118_cov_416_21
SMS2	SMS2_scaffolds_min1000_P26766_110_S10_SMS2_spades_16_length_130030_cov_397_3
SMS2	SMS2_scaffolds_min1000_P26766_110_S10_SMS2_spades_17_length_124771_cov_413_94	K00606
SMS2	SMS2_scaffolds_min1000_P26766_110_S10_SMS2_spades_37_length_36870_cov_423_34	K09914
SMS2	SMS2_scaffolds_min1000_P26766_110_S10_SMS2_spades_38_length_32473_cov_370_5	K03437
SMS2	SMS2_scaffolds_min1000_P26766_110_S10_SMS2_spades_45_length_19043_cov_381_10
SMS2	SMS2_scaffolds_min1000_P26766_110_S10_SMS2_spades_51_length_15038_cov_380_8
SMS2	SMS2_scaffolds_min1000_P26766_110_S10_SMS2_spades_1_length_330920_cov_371_137
SMS2	SMS2_scaffolds_min1000_P26766_110_S10_SMS2_spades_1_length_330920_cov_371_157
SMS2	SMS2_scaffolds_min1000_P26766_110_S10_SMS2_spades_1_length_330920_cov_371_161
SMS2	SMS2_scaffolds_min1000_P26766_110_S10_SMS2_spades_4_length_224030_cov_451_150
SMS2	SMS2_scaffolds_min1000_P26766_110_S10_SMS2_spades_10_length_147761_cov_374_44	K07390
SMS2	SMS2_scaffolds_min1000_P26766_110_S10_SMS2_spades_40_length_30870_cov_373_15
SMS2	SMS2_scaffolds_min1000_P26766_110_S10_SMS2_spades_46_length_18832_cov_537_6
SMS2	SMS2_scaffolds_min1000_P26766_110_S10_SMS2_spades_47_length_18266_cov_456_2	K03073
SMS2	SMS2_scaffolds_min1000_P26766_110_S10_SMS2_spades_70_length_2865_cov_371_2
SMS2	SMS2_scaffolds_min1000_P26766_110_S10_SMS2_spades_1_length_330920_cov_371_138	K03426
SMS2	SMS2_scaffolds_min1000_P26766_110_S10_SMS2_spades_1_length_330920_cov_371_194	K00963
SMS2	SMS2_scaffolds_min1000_P26766_110_S10_SMS2_spades_2_length_297335_cov_408_57
SMS2	SMS2_scaffolds_min1000_P26766_110_S10_SMS2_spades_4_length_224030_cov_451_57
SMS2	SMS2_scaffolds_min1000_P26766_110_S10_SMS2_spades_4_length_224030_cov_451_151	K00077
SMS2	SMS2_scaffolds_min1000_P26766_110_S10_SMS2_spades_5_length_200523_cov_400_99	K03415
SMS2	SMS2_scaffolds_min1000_P26766_110_S10_SMS2_spades_6_length_197781_cov_387_25
SMS2	SMS2_scaffolds_min1000_P26766_110_S10_SMS2_spades_7_length_180044_cov_434_22	K13936
SMS2	SMS2_scaffolds_min1000_P26766_110_S10_SMS2_spades_10_length_147761_cov_374_51	K03705
SMS2	SMS2_scaffolds_min1000_P26766_110_S10_SMS2_spades_14_length_133001_cov_436_79	K25132
SMS2	SMS2_scaffolds_min1000_P26766_110_S10_SMS2_spades_1_length_330920_cov_371_139	K01760
SMS2	SMS2_scaffolds_min1000_P26766_110_S10_SMS2_spades_4_length_224030_cov_451_19
SMS2	SMS2_scaffolds_min1000_P26766_110_S10_SMS2_spades_7_length_180044_cov_434_116	K08224
SMS2	SMS2_scaffolds_min1000_P26766_110_S10_SMS2_spades_9_length_152950_cov_403_37	K01439
SMS2	SMS2_scaffolds_min1000_P26766_110_S10_SMS2_spades_12_length_137800_cov_359_63	K01305
SMS2	SMS2_scaffolds_min1000_P26766_110_S10_SMS2_spades_22_length_95020_cov_363_59	K10108
SMS2	SMS2_scaffolds_min1000_P26766_110_S10_SMS2_spades_1_length_330920_cov_371_140
SMS2	SMS2_scaffolds_min1000_P26766_110_S10_SMS2_spades_2_length_297335_cov_408_212
SMS2	SMS2_scaffolds_min1000_P26766_110_S10_SMS2_spades_4_length_224030_cov_451_42
SMS2	SMS2_scaffolds_min1000_P26766_110_S10_SMS2_spades_9_length_152950_cov_403_25
SMS2	SMS2_scaffolds_min1000_P26766_110_S10_SMS2_spades_36_length_38923_cov_446_4	K00014
SMS2	SMS2_scaffolds_min1000_P26766_110_S10_SMS2_spades_42_length_24372_cov_466_14
SMS2	SMS2_scaffolds_min1000_P26766_110_S10_SMS2_spades_1_length_330920_cov_371_142
SMS2	SMS2_scaffolds_min1000_P26766_110_S10_SMS2_spades_2_length_297335_cov_408_97
SMS2	SMS2_scaffolds_min1000_P26766_110_S10_SMS2_spades_2_length_297335_cov_408_117
SMS2	SMS2_scaffolds_min1000_P26766_110_S10_SMS2_spades_4_length_224030_cov_451_146
SMS2	SMS2_scaffolds_min1000_P26766_110_S10_SMS2_spades_14_length_133001_cov_436_5	K02546
SMS2	SMS2_scaffolds_min1000_P26766_110_S10_SMS2_spades_47_length_18266_cov_456_10	K02950
SMS2	SMS2_scaffolds_min1000_P26766_110_S10_SMS2_spades_1_length_330920_cov_371_143	K01283
SMS2	SMS2_scaffolds_min1000_P26766_110_S10_SMS2_spades_1_length_330920_cov_371_144	K06445
SMS2	SMS2_scaffolds_min1000_P26766_110_S10_SMS2_spades_22_length_95020_cov_363_73
SMS2	SMS2_scaffolds_min1000_P26766_110_S10_SMS2_spades_1_length_330920_cov_371_146	K01738
SMS2	SMS2_scaffolds_min1000_P26766_110_S10_SMS2_spades_2_length_297335_cov_408_253	K00946
SMS2	SMS2_scaffolds_min1000_P26766_110_S10_SMS2_spades_10_length_147761_cov_374_104	K15257
SMS2	SMS2_scaffolds_min1000_P26766_110_S10_SMS2_spades_20_length_97616_cov_426_56	K03841
SMS2	SMS2_scaffolds_min1000_P26766_110_S10_SMS2_spades_37_length_36870_cov_423_15	K07301
SMS2	SMS2_scaffolds_min1000_P26766_110_S10_SMS2_spades_1_length_330920_cov_371_147
SMS2	SMS2_scaffolds_min1000_P26766_110_S10_SMS2_spades_6_length_197781_cov_387_13
SMS2	SMS2_scaffolds_min1000_P26766_110_S10_SMS2_spades_28_length_52770_cov_354_22	K03694
SMS2	SMS2_scaffolds_min1000_P26766_110_S10_SMS2_spades_28_length_52770_cov_354_23	K01399
SMS2	SMS2_scaffolds_min1000_P26766_110_S10_SMS2_spades_1_length_330920_cov_371_148	K14683
SMS2	SMS2_scaffolds_min1000_P26766_110_S10_SMS2_spades_1_length_330920_cov_371_160	K01439
SMS2	SMS2_scaffolds_min1000_P26766_110_S10_SMS2_spades_1_length_330920_cov_371_256	K00121
SMS2	SMS2_scaffolds_min1000_P26766_110_S10_SMS2_spades_3_length_277482_cov_351_35	K00426
SMS2	SMS2_scaffolds_min1000_P26766_110_S10_SMS2_spades_4_length_224030_cov_451_32	K09919
SMS2	SMS2_scaffolds_min1000_P26766_110_S10_SMS2_spades_4_length_224030_cov_451_142
SMS2	SMS2_scaffolds_min1000_P26766_110_S10_SMS2_spades_10_length_147761_cov_374_57	K01956
SMS2	SMS2_scaffolds_min1000_P26766_110_S10_SMS2_spades_15_length_131697_cov_377_41	K01467
SMS2	SMS2_scaffolds_min1000_P26766_110_S10_SMS2_spades_26_length_59345_cov_405_35
SMS2	SMS2_scaffolds_min1000_P26766_110_S10_SMS2_spades_1_length_330920_cov_371_149
SMS2	SMS2_scaffolds_min1000_P26766_110_S10_SMS2_spades_3_length_277482_cov_351_114	K01969
SMS2	SMS2_scaffolds_min1000_P26766_110_S10_SMS2_spades_1_length_330920_cov_371_150	K01874
SMS2	SMS2_scaffolds_min1000_P26766_110_S10_SMS2_spades_25_length_68818_cov_416_41	K02014
SMS2	SMS2_scaffolds_min1000_P26766_110_S10_SMS2_spades_38_length_32473_cov_370_16	K00705
SMS2	SMS2_scaffolds_min1000_P26766_110_S10_SMS2_spades_1_length_330920_cov_371_151	K03593
SMS2	SMS2_scaffolds_min1000_P26766_110_S10_SMS2_spades_4_length_224030_cov_451_62
SMS2	SMS2_scaffolds_min1000_P26766_110_S10_SMS2_spades_13_length_133118_cov_416_60	K01000
SMS2	SMS2_scaffolds_min1000_P26766_110_S10_SMS2_spades_24_length_82506_cov_432_11	K13590
SMS2	SMS2_scaffolds_min1000_P26766_110_S10_SMS2_spades_29_length_50558_cov_399_43	K07704
SMS2	SMS2_scaffolds_min1000_P26766_110_S10_SMS2_spades_1_length_330920_cov_371_152	K01494
SMS2	SMS2_scaffolds_min1000_P26766_110_S10_SMS2_spades_3_length_277482_cov_351_147
SMS2	SMS2_scaffolds_min1000_P26766_110_S10_SMS2_spades_4_length_224030_cov_451_64	K04095
SMS2	SMS2_scaffolds_min1000_P26766_110_S10_SMS2_spades_4_length_224030_cov_451_187
SMS2	SMS2_scaffolds_min1000_P26766_110_S10_SMS2_spades_7_length_180044_cov_434_16
SMS2	SMS2_scaffolds_min1000_P26766_110_S10_SMS2_spades_13_length_133118_cov_416_36	K00411
SMS2	SMS2_scaffolds_min1000_P26766_110_S10_SMS2_spades_18_length_107213_cov_375_2
SMS2	SMS2_scaffolds_min1000_P26766_110_S10_SMS2_spades_19_length_99241_cov_386_48	K02501
SMS2	SMS2_scaffolds_min1000_P26766_110_S10_SMS2_spades_20_length_97616_cov_426_69
SMS2	SMS2_scaffolds_min1000_P26766_110_S10_SMS2_spades_24_length_82506_cov_432_5
SMS2	SMS2_scaffolds_min1000_P26766_110_S10_SMS2_spades_24_length_82506_cov_432_14	K01495
SMS2	SMS2_scaffolds_min1000_P26766_110_S10_SMS2_spades_24_length_82506_cov_432_71
SMS2	SMS2_scaffolds_min1000_P26766_110_S10_SMS2_spades_1_length_330920_cov_371_153
SMS2	SMS2_scaffolds_min1000_P26766_110_S10_SMS2_spades_20_length_97616_cov_426_34
SMS2	SMS2_scaffolds_min1000_P26766_110_S10_SMS2_spades_21_length_95878_cov_408_59
SMS2	SMS2_scaffolds_min1000_P26766_110_S10_SMS2_spades_1_length_330920_cov_371_154
SMS2	SMS2_scaffolds_min1000_P26766_110_S10_SMS2_spades_5_length_200523_cov_400_92	K02392
SMS2	SMS2_scaffolds_min1000_P26766_110_S10_SMS2_spades_8_length_165163_cov_402_111	K06173
SMS2	SMS2_scaffolds_min1000_P26766_110_S10_SMS2_spades_9_length_152950_cov_403_39
SMS2	SMS2_scaffolds_min1000_P26766_110_S10_SMS2_spades_9_length_152950_cov_403_74	K01265
SMS2	SMS2_scaffolds_min1000_P26766_110_S10_SMS2_spades_12_length_137800_cov_359_30	K07448
SMS2	SMS2_scaffolds_min1000_P26766_110_S10_SMS2_spades_24_length_82506_cov_432_57	K03424
SMS2	SMS2_scaffolds_min1000_P26766_110_S10_SMS2_spades_33_length_44952_cov_390_24
SMS2	SMS2_scaffolds_min1000_P26766_110_S10_SMS2_spades_39_length_30870_cov_373_26
SMS2	SMS2_scaffolds_min1000_P26766_110_S10_SMS2_spades_70_length_2865_cov_371_1
SMS2	SMS2_scaffolds_min1000_P26766_110_S10_SMS2_spades_1_length_330920_cov_371_155	K05812
SMS2	SMS2_scaffolds_min1000_P26766_110_S10_SMS2_spades_3_length_277482_cov_351_182
SMS2	SMS2_scaffolds_min1000_P26766_110_S10_SMS2_spades_4_length_224030_cov_451_79	K22479
SMS2	SMS2_scaffolds_min1000_P26766_110_S10_SMS2_spades_6_length_197781_cov_387_60
SMS2	SMS2_scaffolds_min1000_P26766_110_S10_SMS2_spades_6_length_197781_cov_387_90
SMS2	SMS2_scaffolds_min1000_P26766_110_S10_SMS2_spades_11_length_144962_cov_420_88	K02664
SMS2	SMS2_scaffolds_min1000_P26766_110_S10_SMS2_spades_14_length_133001_cov_436_91	K07034
SMS2	SMS2_scaffolds_min1000_P26766_110_S10_SMS2_spades_16_length_130030_cov_397_85
SMS2	SMS2_scaffolds_min1000_P26766_110_S10_SMS2_spades_16_length_130030_cov_397_109
SMS2	SMS2_scaffolds_min1000_P26766_110_S10_SMS2_spades_24_length_82506_cov_432_51	K03690
SMS2	SMS2_scaffolds_min1000_P26766_110_S10_SMS2_spades_56_length_6706_cov_409_6
SMS2	SMS2_scaffolds_min1000_P26766_110_S10_SMS2_spades_1_length_330920_cov_371_158	K14260
SMS2	SMS2_scaffolds_min1000_P26766_110_S10_SMS2_spades_2_length_297335_cov_408_6	K19002
SMS2	SMS2_scaffolds_min1000_P26766_110_S10_SMS2_spades_7_length_180044_cov_434_84	K02653
SMS2	SMS2_scaffolds_min1000_P26766_110_S10_SMS2_spades_7_length_180044_cov_434_110	K03406
SMS2	SMS2_scaffolds_min1000_P26766_110_S10_SMS2_spades_14_length_133001_cov_436_36
SMS2	SMS2_scaffolds_min1000_P26766_110_S10_SMS2_spades_18_length_107213_cov_375_34	K01513
SMS2	SMS2_scaffolds_min1000_P26766_110_S10_SMS2_spades_26_length_59345_cov_405_43	K15011
SMS2	SMS2_scaffolds_min1000_P26766_110_S10_SMS2_spades_1_length_330920_cov_371_159
SMS2	SMS2_scaffolds_min1000_P26766_110_S10_SMS2_spades_2_length_297335_cov_408_66	K03969
SMS2	SMS2_scaffolds_min1000_P26766_110_S10_SMS2_spades_8_length_165163_cov_402_135
SMS2	SMS2_scaffolds_min1000_P26766_110_S10_SMS2_spades_9_length_152950_cov_403_127
SMS2	SMS2_scaffolds_min1000_P26766_110_S10_SMS2_spades_11_length_144962_cov_420_96	K01783
SMS2	SMS2_scaffolds_min1000_P26766_110_S10_SMS2_spades_24_length_82506_cov_432_62	K20881
SMS2	SMS2_scaffolds_min1000_P26766_110_S10_SMS2_spades_40_length_30870_cov_373_11
SMS2	SMS2_scaffolds_min1000_P26766_110_S10_SMS2_spades_1_length_330920_cov_371_162	K02777
SMS2	SMS2_scaffolds_min1000_P26766_110_S10_SMS2_spades_2_length_297335_cov_408_177
SMS2	SMS2_scaffolds_min1000_P26766_110_S10_SMS2_spades_4_length_224030_cov_451_73
SMS2	SMS2_scaffolds_min1000_P26766_110_S10_SMS2_spades_4_length_224030_cov_451_77
SMS2	SMS2_scaffolds_min1000_P26766_110_S10_SMS2_spades_4_length_224030_cov_451_99
SMS2	SMS2_scaffolds_min1000_P26766_110_S10_SMS2_spades_7_length_180044_cov_434_111
SMS2	SMS2_scaffolds_min1000_P26766_110_S10_SMS2_spades_11_length_144962_cov_420_16	K03408
SMS2	SMS2_scaffolds_min1000_P26766_110_S10_SMS2_spades_19_length_99241_cov_386_10
SMS2	SMS2_scaffolds_min1000_P26766_110_S10_SMS2_spades_24_length_82506_cov_432_26
SMS2	SMS2_scaffolds_min1000_P26766_110_S10_SMS2_spades_37_length_36870_cov_423_18	K02067
SMS2	SMS2_scaffolds_min1000_P26766_110_S10_SMS2_spades_1_length_330920_cov_371_163	K09707
SMS2	SMS2_scaffolds_min1000_P26766_110_S10_SMS2_spades_2_length_297335_cov_408_197	K06195
SMS2	SMS2_scaffolds_min1000_P26766_110_S10_SMS2_spades_3_length_277482_cov_351_101
SMS2	SMS2_scaffolds_min1000_P26766_110_S10_SMS2_spades_5_length_200523_cov_400_140
SMS2	SMS2_scaffolds_min1000_P26766_110_S10_SMS2_spades_6_length_197781_cov_387_121
SMS2	SMS2_scaffolds_min1000_P26766_110_S10_SMS2_spades_7_length_180044_cov_434_25
SMS2	SMS2_scaffolds_min1000_P26766_110_S10_SMS2_spades_7_length_180044_cov_434_67
SMS2	SMS2_scaffolds_min1000_P26766_110_S10_SMS2_spades_13_length_133118_cov_416_35	K02996
SMS2	SMS2_scaffolds_min1000_P26766_110_S10_SMS2_spades_13_length_133118_cov_416_52
SMS2	SMS2_scaffolds_min1000_P26766_110_S10_SMS2_spades_14_length_133001_cov_436_94
SMS2	SMS2_scaffolds_min1000_P26766_110_S10_SMS2_spades_22_length_95020_cov_363_55
SMS2	SMS2_scaffolds_min1000_P26766_110_S10_SMS2_spades_23_length_91638_cov_447_15
SMS2	SMS2_scaffolds_min1000_P26766_110_S10_SMS2_spades_23_length_91638_cov_447_66
SMS2	SMS2_scaffolds_min1000_P26766_110_S10_SMS2_spades_30_length_50488_cov_397_38	K02437
SMS2	SMS2_scaffolds_min1000_P26766_110_S10_SMS2_spades_31_length_49115_cov_352_33
SMS2	SMS2_scaffolds_min1000_P26766_110_S10_SMS2_spades_65_length_3255_cov_389_4
SMS2	SMS2_scaffolds_min1000_P26766_110_S10_SMS2_spades_1_length_330920_cov_371_164	K13788
SMS2	SMS2_scaffolds_min1000_P26766_110_S10_SMS2_spades_16_length_130030_cov_397_75	K01768
SMS2	SMS2_scaffolds_min1000_P26766_110_S10_SMS2_spades_17_length_124771_cov_413_81	K14980
SMS2	SMS2_scaffolds_min1000_P26766_110_S10_SMS2_spades_22_length_95020_cov_363_71	K02014
SMS2	SMS2_scaffolds_min1000_P26766_110_S10_SMS2_spades_1_length_330920_cov_371_167
SMS2	SMS2_scaffolds_min1000_P26766_110_S10_SMS2_spades_1_length_330920_cov_371_211	K01104
SMS2	SMS2_scaffolds_min1000_P26766_110_S10_SMS2_spades_2_length_297335_cov_408_145	K09761
SMS2	SMS2_scaffolds_min1000_P26766_110_S10_SMS2_spades_3_length_277482_cov_351_65
SMS2	SMS2_scaffolds_min1000_P26766_110_S10_SMS2_spades_4_length_224030_cov_451_68	K11631
SMS2	SMS2_scaffolds_min1000_P26766_110_S10_SMS2_spades_5_length_200523_cov_400_21	K04754
SMS2	SMS2_scaffolds_min1000_P26766_110_S10_SMS2_spades_5_length_200523_cov_400_35	K03408
SMS2	SMS2_scaffolds_min1000_P26766_110_S10_SMS2_spades_5_length_200523_cov_400_105	K24136
SMS2	SMS2_scaffolds_min1000_P26766_110_S10_SMS2_spades_5_length_200523_cov_400_150	K03474
SMS2	SMS2_scaffolds_min1000_P26766_110_S10_SMS2_spades_7_length_180044_cov_434_10
SMS2	SMS2_scaffolds_min1000_P26766_110_S10_SMS2_spades_16_length_130030_cov_397_99
SMS2	SMS2_scaffolds_min1000_P26766_110_S10_SMS2_spades_18_length_107213_cov_375_40	K02030
SMS2	SMS2_scaffolds_min1000_P26766_110_S10_SMS2_spades_24_length_82506_cov_432_73
SMS2	SMS2_scaffolds_min1000_P26766_110_S10_SMS2_spades_31_length_49115_cov_352_27
SMS2	SMS2_scaffolds_min1000_P26766_110_S10_SMS2_spades_1_length_330920_cov_371_168	K00563
SMS2	SMS2_scaffolds_min1000_P26766_110_S10_SMS2_spades_4_length_224030_cov_451_168	K02115
SMS2	SMS2_scaffolds_min1000_P26766_110_S10_SMS2_spades_7_length_180044_cov_434_113
SMS2	SMS2_scaffolds_min1000_P26766_110_S10_SMS2_spades_8_length_165163_cov_402_47
SMS2	SMS2_scaffolds_min1000_P26766_110_S10_SMS2_spades_10_length_147761_cov_374_2	K23722
SMS2	SMS2_scaffolds_min1000_P26766_110_S10_SMS2_spades_14_length_133001_cov_436_35	K00797
SMS2	SMS2_scaffolds_min1000_P26766_110_S10_SMS2_spades_17_length_124771_cov_413_55
SMS2	SMS2_scaffolds_min1000_P26766_110_S10_SMS2_spades_37_length_36870_cov_423_25
SMS2	SMS2_scaffolds_min1000_P26766_110_S10_SMS2_spades_37_length_36870_cov_423_39
SMS2	SMS2_scaffolds_min1000_P26766_110_S10_SMS2_spades_58_length_4937_cov_345_2
SMS2	SMS2_scaffolds_min1000_P26766_110_S10_SMS2_spades_1_length_330920_cov_371_171	K03583
SMS2	SMS2_scaffolds_min1000_P26766_110_S10_SMS2_spades_1_length_330920_cov_371_172	K03582
SMS2	SMS2_scaffolds_min1000_P26766_110_S10_SMS2_spades_1_length_330920_cov_371_173	K03581
SMS2	SMS2_scaffolds_min1000_P26766_110_S10_SMS2_spades_6_length_197781_cov_387_79	K01360
SMS2	SMS2_scaffolds_min1000_P26766_110_S10_SMS2_spades_24_length_82506_cov_432_58
SMS2	SMS2_scaffolds_min1000_P26766_110_S10_SMS2_spades_31_length_49115_cov_352_41	K07315
SMS2	SMS2_scaffolds_min1000_P26766_110_S10_SMS2_spades_1_length_330920_cov_371_174
SMS2	SMS2_scaffolds_min1000_P26766_110_S10_SMS2_spades_1_length_330920_cov_371_218	K01187
SMS2	SMS2_scaffolds_min1000_P26766_110_S10_SMS2_spades_5_length_200523_cov_400_169	K01810
SMS2	SMS2_scaffolds_min1000_P26766_110_S10_SMS2_spades_8_length_165163_cov_402_101	K09749
SMS2	SMS2_scaffolds_min1000_P26766_110_S10_SMS2_spades_1_length_330920_cov_371_175
SMS2	SMS2_scaffolds_min1000_P26766_110_S10_SMS2_spades_7_length_180044_cov_434_69
SMS2	SMS2_scaffolds_min1000_P26766_110_S10_SMS2_spades_26_length_59345_cov_405_48
SMS2	SMS2_scaffolds_min1000_P26766_110_S10_SMS2_spades_51_length_15038_cov_380_11	K01889
SMS2	SMS2_scaffolds_min1000_P26766_110_S10_SMS2_spades_1_length_330920_cov_371_176
SMS2	SMS2_scaffolds_min1000_P26766_110_S10_SMS2_spades_12_length_137800_cov_359_77
SMS2	SMS2_scaffolds_min1000_P26766_110_S10_SMS2_spades_41_length_28607_cov_435_7	K00797
SMS2	SMS2_scaffolds_min1000_P26766_110_S10_SMS2_spades_1_length_330920_cov_371_178
SMS2	SMS2_scaffolds_min1000_P26766_110_S10_SMS2_spades_2_length_297335_cov_408_12
SMS2	SMS2_scaffolds_min1000_P26766_110_S10_SMS2_spades_2_length_297335_cov_408_100	K03807
SMS2	SMS2_scaffolds_min1000_P26766_110_S10_SMS2_spades_2_length_297335_cov_408_204	K05801
SMS2	SMS2_scaffolds_min1000_P26766_110_S10_SMS2_spades_3_length_277482_cov_351_71	K02477
SMS2	SMS2_scaffolds_min1000_P26766_110_S10_SMS2_spades_4_length_224030_cov_451_173	K02108
SMS2	SMS2_scaffolds_min1000_P26766_110_S10_SMS2_spades_10_length_147761_cov_374_5	K10778
SMS2	SMS2_scaffolds_min1000_P26766_110_S10_SMS2_spades_10_length_147761_cov_374_28	K09930
SMS2	SMS2_scaffolds_min1000_P26766_110_S10_SMS2_spades_10_length_147761_cov_374_77
SMS2	SMS2_scaffolds_min1000_P26766_110_S10_SMS2_spades_16_length_130030_cov_397_20
SMS2	SMS2_scaffolds_min1000_P26766_110_S10_SMS2_spades_1_length_330920_cov_371_179
SMS2	SMS2_scaffolds_min1000_P26766_110_S10_SMS2_spades_1_length_330920_cov_371_244
SMS2	SMS2_scaffolds_min1000_P26766_110_S10_SMS2_spades_2_length_297335_cov_408_25	K01613
SMS2	SMS2_scaffolds_min1000_P26766_110_S10_SMS2_spades_7_length_180044_cov_434_75	K01505
SMS2	SMS2_scaffolds_min1000_P26766_110_S10_SMS2_spades_8_length_165163_cov_402_76
SMS2	SMS2_scaffolds_min1000_P26766_110_S10_SMS2_spades_9_length_152950_cov_403_94
SMS2	SMS2_scaffolds_min1000_P26766_110_S10_SMS2_spades_9_length_152950_cov_403_97
SMS2	SMS2_scaffolds_min1000_P26766_110_S10_SMS2_spades_12_length_137800_cov_359_49	K02623
SMS2	SMS2_scaffolds_min1000_P26766_110_S10_SMS2_spades_13_length_133118_cov_416_14
SMS2	SMS2_scaffolds_min1000_P26766_110_S10_SMS2_spades_13_length_133118_cov_416_109
SMS2	SMS2_scaffolds_min1000_P26766_110_S10_SMS2_spades_21_length_95878_cov_408_53	K13283
SMS2	SMS2_scaffolds_min1000_P26766_110_S10_SMS2_spades_24_length_82506_cov_432_12
SMS2	SMS2_scaffolds_min1000_P26766_110_S10_SMS2_spades_32_length_46829_cov_399_45
SMS2	SMS2_scaffolds_min1000_P26766_110_S10_SMS2_spades_35_length_40726_cov_369_33	K03717
SMS2	SMS2_scaffolds_min1000_P26766_110_S10_SMS2_spades_1_length_330920_cov_371_180
SMS2	SMS2_scaffolds_min1000_P26766_110_S10_SMS2_spades_1_length_330920_cov_371_192
SMS2	SMS2_scaffolds_min1000_P26766_110_S10_SMS2_spades_5_length_200523_cov_400_97	K02387
SMS2	SMS2_scaffolds_min1000_P26766_110_S10_SMS2_spades_11_length_144962_cov_420_103	K07397
SMS2	SMS2_scaffolds_min1000_P26766_110_S10_SMS2_spades_21_length_95878_cov_408_33
SMS2	SMS2_scaffolds_min1000_P26766_110_S10_SMS2_spades_22_length_95020_cov_363_74
SMS2	SMS2_scaffolds_min1000_P26766_110_S10_SMS2_spades_23_length_91638_cov_447_11
SMS2	SMS2_scaffolds_min1000_P26766_110_S10_SMS2_spades_24_length_82506_cov_432_6	K02503
SMS2	SMS2_scaffolds_min1000_P26766_110_S10_SMS2_spades_26_length_59345_cov_405_42
SMS2	SMS2_scaffolds_min1000_P26766_110_S10_SMS2_spades_48_length_17574_cov_344_5
SMS2	SMS2_scaffolds_min1000_P26766_110_S10_SMS2_spades_55_length_7294_cov_424_9
SMS2	SMS2_scaffolds_min1000_P26766_110_S10_SMS2_spades_1_length_330920_cov_371_181
SMS2	SMS2_scaffolds_min1000_P26766_110_S10_SMS2_spades_2_length_297335_cov_408_165
SMS2	SMS2_scaffolds_min1000_P26766_110_S10_SMS2_spades_5_length_200523_cov_400_143
SMS2	SMS2_scaffolds_min1000_P26766_110_S10_SMS2_spades_7_length_180044_cov_434_4	K07798
SMS2	SMS2_scaffolds_min1000_P26766_110_S10_SMS2_spades_14_length_133001_cov_436_106	K07234
SMS2	SMS2_scaffolds_min1000_P26766_110_S10_SMS2_spades_18_length_107213_cov_375_95
SMS2	SMS2_scaffolds_min1000_P26766_110_S10_SMS2_spades_27_length_56471_cov_447_11	K01586
SMS2	SMS2_scaffolds_min1000_P26766_110_S10_SMS2_spades_1_length_330920_cov_371_182
SMS2	SMS2_scaffolds_min1000_P26766_110_S10_SMS2_spades_10_length_147761_cov_374_19
SMS2	SMS2_scaffolds_min1000_P26766_110_S10_SMS2_spades_13_length_133118_cov_416_9	K02217
SMS2	SMS2_scaffolds_min1000_P26766_110_S10_SMS2_spades_13_length_133118_cov_416_86
SMS2	SMS2_scaffolds_min1000_P26766_110_S10_SMS2_spades_14_length_133001_cov_436_102
SMS2	SMS2_scaffolds_min1000_P26766_110_S10_SMS2_spades_26_length_59345_cov_405_19	K03098
SMS2	SMS2_scaffolds_min1000_P26766_110_S10_SMS2_spades_37_length_36870_cov_423_2	K09889
SMS2	SMS2_scaffolds_min1000_P26766_110_S10_SMS2_spades_56_length_6706_cov_409_5
SMS2	SMS2_scaffolds_min1000_P26766_110_S10_SMS2_spades_1_length_330920_cov_371_183	K09858
SMS2	SMS2_scaffolds_min1000_P26766_110_S10_SMS2_spades_3_length_277482_cov_351_68	K05800
SMS2	SMS2_scaffolds_min1000_P26766_110_S10_SMS2_spades_3_length_277482_cov_351_247	K08968
SMS2	SMS2_scaffolds_min1000_P26766_110_S10_SMS2_spades_5_length_200523_cov_400_12
SMS2	SMS2_scaffolds_min1000_P26766_110_S10_SMS2_spades_5_length_200523_cov_400_103
SMS2	SMS2_scaffolds_min1000_P26766_110_S10_SMS2_spades_6_length_197781_cov_387_18
SMS2	SMS2_scaffolds_min1000_P26766_110_S10_SMS2_spades_7_length_180044_cov_434_152	K03718
SMS2	SMS2_scaffolds_min1000_P26766_110_S10_SMS2_spades_10_length_147761_cov_374_94	K03469
SMS2	SMS2_scaffolds_min1000_P26766_110_S10_SMS2_spades_13_length_133118_cov_416_54	K03925
SMS2	SMS2_scaffolds_min1000_P26766_110_S10_SMS2_spades_15_length_131697_cov_377_34	K02348
SMS2	SMS2_scaffolds_min1000_P26766_110_S10_SMS2_spades_15_length_131697_cov_377_119	K07042
SMS2	SMS2_scaffolds_min1000_P26766_110_S10_SMS2_spades_16_length_130030_cov_397_39
SMS2	SMS2_scaffolds_min1000_P26766_110_S10_SMS2_spades_17_length_124771_cov_413_50
SMS2	SMS2_scaffolds_min1000_P26766_110_S10_SMS2_spades_23_length_91638_cov_447_33
SMS2	SMS2_scaffolds_min1000_P26766_110_S10_SMS2_spades_28_length_52770_cov_354_12
SMS2	SMS2_scaffolds_min1000_P26766_110_S10_SMS2_spades_32_length_46829_cov_399_23
SMS2	SMS2_scaffolds_min1000_P26766_110_S10_SMS2_spades_36_length_38923_cov_446_10	K03747
SMS2	SMS2_scaffolds_min1000_P26766_110_S10_SMS2_spades_55_length_7294_cov_424_8
SMS2	SMS2_scaffolds_min1000_P26766_110_S10_SMS2_spades_1_length_330920_cov_371_184
SMS2	SMS2_scaffolds_min1000_P26766_110_S10_SMS2_spades_1_length_330920_cov_371_204
SMS2	SMS2_scaffolds_min1000_P26766_110_S10_SMS2_spades_2_length_297335_cov_408_84
SMS2	SMS2_scaffolds_min1000_P26766_110_S10_SMS2_spades_4_length_224030_cov_451_33
SMS2	SMS2_scaffolds_min1000_P26766_110_S10_SMS2_spades_4_length_224030_cov_451_53
SMS2	SMS2_scaffolds_min1000_P26766_110_S10_SMS2_spades_6_length_197781_cov_387_62
SMS2	SMS2_scaffolds_min1000_P26766_110_S10_SMS2_spades_11_length_144962_cov_420_131
SMS2	SMS2_scaffolds_min1000_P26766_110_S10_SMS2_spades_12_length_137800_cov_359_19
SMS2	SMS2_scaffolds_min1000_P26766_110_S10_SMS2_spades_13_length_133118_cov_416_40	K03600
SMS2	SMS2_scaffolds_min1000_P26766_110_S10_SMS2_spades_16_length_130030_cov_397_25
SMS2	SMS2_scaffolds_min1000_P26766_110_S10_SMS2_spades_21_length_95878_cov_408_57
SMS2	SMS2_scaffolds_min1000_P26766_110_S10_SMS2_spades_24_length_82506_cov_432_16
SMS2	SMS2_scaffolds_min1000_P26766_110_S10_SMS2_spades_28_length_52770_cov_354_17	K12152
SMS2	SMS2_scaffolds_min1000_P26766_110_S10_SMS2_spades_29_length_50558_cov_399_29	K08973
SMS2	SMS2_scaffolds_min1000_P26766_110_S10_SMS2_spades_38_length_32473_cov_370_9
SMS2	SMS2_scaffolds_min1000_P26766_110_S10_SMS2_spades_44_length_20048_cov_441_7	K02876
SMS2	SMS2_scaffolds_min1000_P26766_110_S10_SMS2_spades_1_length_330920_cov_371_186
SMS2	SMS2_scaffolds_min1000_P26766_110_S10_SMS2_spades_7_length_180044_cov_434_158
SMS2	SMS2_scaffolds_min1000_P26766_110_S10_SMS2_spades_12_length_137800_cov_359_25
SMS2	SMS2_scaffolds_min1000_P26766_110_S10_SMS2_spades_15_length_131697_cov_377_23	K07639
SMS2	SMS2_scaffolds_min1000_P26766_110_S10_SMS2_spades_23_length_91638_cov_447_20	K00147
SMS2	SMS2_scaffolds_min1000_P26766_110_S10_SMS2_spades_39_length_30870_cov_373_16	K01753
SMS2	SMS2_scaffolds_min1000_P26766_110_S10_SMS2_spades_1_length_330920_cov_371_187
SMS2	SMS2_scaffolds_min1000_P26766_110_S10_SMS2_spades_1_length_330920_cov_371_240
SMS2	SMS2_scaffolds_min1000_P26766_110_S10_SMS2_spades_10_length_147761_cov_374_107	K07043
SMS2	SMS2_scaffolds_min1000_P26766_110_S10_SMS2_spades_19_length_99241_cov_386_44
SMS2	SMS2_scaffolds_min1000_P26766_110_S10_SMS2_spades_20_length_97616_cov_426_77
SMS2	SMS2_scaffolds_min1000_P26766_110_S10_SMS2_spades_32_length_46829_cov_399_35
SMS2	SMS2_scaffolds_min1000_P26766_110_S10_SMS2_spades_32_length_46829_cov_399_39	K09950
SMS2	SMS2_scaffolds_min1000_P26766_110_S10_SMS2_spades_1_length_330920_cov_371_188
SMS2	SMS2_scaffolds_min1000_P26766_110_S10_SMS2_spades_19_length_99241_cov_386_30	K16692
SMS2	SMS2_scaffolds_min1000_P26766_110_S10_SMS2_spades_20_length_97616_cov_426_71
SMS2	SMS2_scaffolds_min1000_P26766_110_S10_SMS2_spades_1_length_330920_cov_371_189
SMS2	SMS2_scaffolds_min1000_P26766_110_S10_SMS2_spades_5_length_200523_cov_400_38	K02556
SMS2	SMS2_scaffolds_min1000_P26766_110_S10_SMS2_spades_13_length_133118_cov_416_74
SMS2	SMS2_scaffolds_min1000_P26766_110_S10_SMS2_spades_15_length_131697_cov_377_63	K00554
SMS2	SMS2_scaffolds_min1000_P26766_110_S10_SMS2_spades_20_length_97616_cov_426_51	K01992
SMS2	SMS2_scaffolds_min1000_P26766_110_S10_SMS2_spades_27_length_56471_cov_447_7	K20862
SMS2	SMS2_scaffolds_min1000_P26766_110_S10_SMS2_spades_37_length_36870_cov_423_23
SMS2	SMS2_scaffolds_min1000_P26766_110_S10_SMS2_spades_42_length_24372_cov_466_4	K02108
SMS2	SMS2_scaffolds_min1000_P26766_110_S10_SMS2_spades_1_length_330920_cov_371_190	K08679
SMS2	SMS2_scaffolds_min1000_P26766_110_S10_SMS2_spades_5_length_200523_cov_400_89	K02395
SMS2	SMS2_scaffolds_min1000_P26766_110_S10_SMS2_spades_9_length_152950_cov_403_11	K00457
SMS2	SMS2_scaffolds_min1000_P26766_110_S10_SMS2_spades_12_length_137800_cov_359_36
SMS2	SMS2_scaffolds_min1000_P26766_110_S10_SMS2_spades_19_length_99241_cov_386_4	K10680
SMS2	SMS2_scaffolds_min1000_P26766_110_S10_SMS2_spades_34_length_42466_cov_422_17	K07165
SMS2	SMS2_scaffolds_min1000_P26766_110_S10_SMS2_spades_38_length_32473_cov_370_8	K01113
SMS2	SMS2_scaffolds_min1000_P26766_110_S10_SMS2_spades_1_length_330920_cov_371_195	K00012
SMS2	SMS2_scaffolds_min1000_P26766_110_S10_SMS2_spades_9_length_152950_cov_403_82	K11749
SMS2	SMS2_scaffolds_min1000_P26766_110_S10_SMS2_spades_14_length_133001_cov_436_12
SMS2	SMS2_scaffolds_min1000_P26766_110_S10_SMS2_spades_19_length_99241_cov_386_39	K06966
SMS2	SMS2_scaffolds_min1000_P26766_110_S10_SMS2_spades_26_length_59345_cov_405_50
SMS2	SMS2_scaffolds_min1000_P26766_110_S10_SMS2_spades_27_length_56471_cov_447_32	K07715
SMS2	SMS2_scaffolds_min1000_P26766_110_S10_SMS2_spades_39_length_30870_cov_373_25
SMS2	SMS2_scaffolds_min1000_P26766_110_S10_SMS2_spades_1_length_330920_cov_371_196
SMS2	SMS2_scaffolds_min1000_P26766_110_S10_SMS2_spades_4_length_224030_cov_451_133
SMS2	SMS2_scaffolds_min1000_P26766_110_S10_SMS2_spades_15_length_131697_cov_377_51
SMS2	SMS2_scaffolds_min1000_P26766_110_S10_SMS2_spades_22_length_95020_cov_363_29
SMS2	SMS2_scaffolds_min1000_P26766_110_S10_SMS2_spades_1_length_330920_cov_371_198
SMS2	SMS2_scaffolds_min1000_P26766_110_S10_SMS2_spades_2_length_297335_cov_408_129
SMS2	SMS2_scaffolds_min1000_P26766_110_S10_SMS2_spades_2_length_297335_cov_408_193
SMS2	SMS2_scaffolds_min1000_P26766_110_S10_SMS2_spades_9_length_152950_cov_403_123
SMS2	SMS2_scaffolds_min1000_P26766_110_S10_SMS2_spades_16_length_130030_cov_397_82	K03834
SMS2	SMS2_scaffolds_min1000_P26766_110_S10_SMS2_spades_21_length_95878_cov_408_2	K01438
SMS2	SMS2_scaffolds_min1000_P26766_110_S10_SMS2_spades_44_length_20048_cov_441_21	K08289
SMS2	SMS2_scaffolds_min1000_P26766_110_S10_SMS2_spades_1_length_330920_cov_371_199
SMS2	SMS2_scaffolds_min1000_P26766_110_S10_SMS2_spades_5_length_200523_cov_400_119	K13292
SMS2	SMS2_scaffolds_min1000_P26766_110_S10_SMS2_spades_10_length_147761_cov_374_54
SMS2	SMS2_scaffolds_min1000_P26766_110_S10_SMS2_spades_11_length_144962_cov_420_26	K02170
SMS2	SMS2_scaffolds_min1000_P26766_110_S10_SMS2_spades_15_length_131697_cov_377_78	K00500
SMS2	SMS2_scaffolds_min1000_P26766_110_S10_SMS2_spades_33_length_44952_cov_390_28	K12663
SMS2	SMS2_scaffolds_min1000_P26766_110_S10_SMS2_spades_1_length_330920_cov_371_200
SMS2	SMS2_scaffolds_min1000_P26766_110_S10_SMS2_spades_3_length_277482_cov_351_1
SMS2	SMS2_scaffolds_min1000_P26766_110_S10_SMS2_spades_7_length_180044_cov_434_6	K01262
SMS2	SMS2_scaffolds_min1000_P26766_110_S10_SMS2_spades_11_length_144962_cov_420_86	K02662
SMS2	SMS2_scaffolds_min1000_P26766_110_S10_SMS2_spades_11_length_144962_cov_420_92	K01735
SMS2	SMS2_scaffolds_min1000_P26766_110_S10_SMS2_spades_13_length_133118_cov_416_118	K02851
SMS2	SMS2_scaffolds_min1000_P26766_110_S10_SMS2_spades_23_length_91638_cov_447_48
SMS2	SMS2_scaffolds_min1000_P26766_110_S10_SMS2_spades_30_length_50488_cov_397_37	K00605
SMS2	SMS2_scaffolds_min1000_P26766_110_S10_SMS2_spades_57_length_5332_cov_576_4
SMS2	SMS2_scaffolds_min1000_P26766_110_S10_SMS2_spades_1_length_330920_cov_371_201	K07748
SMS2	SMS2_scaffolds_min1000_P26766_110_S10_SMS2_spades_3_length_277482_cov_351_52	K00768
SMS2	SMS2_scaffolds_min1000_P26766_110_S10_SMS2_spades_3_length_277482_cov_351_238
SMS2	SMS2_scaffolds_min1000_P26766_110_S10_SMS2_spades_7_length_180044_cov_434_153	K01914
SMS2	SMS2_scaffolds_min1000_P26766_110_S10_SMS2_spades_15_length_131697_cov_377_27
SMS2	SMS2_scaffolds_min1000_P26766_110_S10_SMS2_spades_40_length_30870_cov_373_22	K07814
SMS2	SMS2_scaffolds_min1000_P26766_110_S10_SMS2_spades_1_length_330920_cov_371_202	K00971
SMS2	SMS2_scaffolds_min1000_P26766_110_S10_SMS2_spades_11_length_144962_cov_420_101	K06447
SMS2	SMS2_scaffolds_min1000_P26766_110_S10_SMS2_spades_12_length_137800_cov_359_72
SMS2	SMS2_scaffolds_min1000_P26766_110_S10_SMS2_spades_39_length_30870_cov_373_18
SMS2	SMS2_scaffolds_min1000_P26766_110_S10_SMS2_spades_42_length_24372_cov_466_8	K02118
SMS2	SMS2_scaffolds_min1000_P26766_110_S10_SMS2_spades_1_length_330920_cov_371_203	K01840
SMS2	SMS2_scaffolds_min1000_P26766_110_S10_SMS2_spades_10_length_147761_cov_374_40
SMS2	SMS2_scaffolds_min1000_P26766_110_S10_SMS2_spades_16_length_130030_cov_397_6	K03776
SMS2	SMS2_scaffolds_min1000_P26766_110_S10_SMS2_spades_1_length_330920_cov_371_206	K00067
SMS2	SMS2_scaffolds_min1000_P26766_110_S10_SMS2_spades_2_length_297335_cov_408_3	K00973
SMS2	SMS2_scaffolds_min1000_P26766_110_S10_SMS2_spades_2_length_297335_cov_408_76
SMS2	SMS2_scaffolds_min1000_P26766_110_S10_SMS2_spades_2_length_297335_cov_408_218
SMS2	SMS2_scaffolds_min1000_P26766_110_S10_SMS2_spades_7_length_180044_cov_434_148	K23773
SMS2	SMS2_scaffolds_min1000_P26766_110_S10_SMS2_spades_8_length_165163_cov_402_4
SMS2	SMS2_scaffolds_min1000_P26766_110_S10_SMS2_spades_11_length_144962_cov_420_18	K00575
SMS2	SMS2_scaffolds_min1000_P26766_110_S10_SMS2_spades_17_length_124771_cov_413_79
SMS2	SMS2_scaffolds_min1000_P26766_110_S10_SMS2_spades_28_length_52770_cov_354_27
SMS2	SMS2_scaffolds_min1000_P26766_110_S10_SMS2_spades_43_length_21730_cov_419_10
SMS2	SMS2_scaffolds_min1000_P26766_110_S10_SMS2_spades_1_length_330920_cov_371_207	K03606
SMS2	SMS2_scaffolds_min1000_P26766_110_S10_SMS2_spades_7_length_180044_cov_434_20	K07576
SMS2	SMS2_scaffolds_min1000_P26766_110_S10_SMS2_spades_10_length_147761_cov_374_116	K03641
SMS2	SMS2_scaffolds_min1000_P26766_110_S10_SMS2_spades_13_length_133118_cov_416_31	K04771
SMS2	SMS2_scaffolds_min1000_P26766_110_S10_SMS2_spades_22_length_95020_cov_363_33	K01626
SMS2	SMS2_scaffolds_min1000_P26766_110_S10_SMS2_spades_29_length_50558_cov_399_12	K00346
SMS2	SMS2_scaffolds_min1000_P26766_110_S10_SMS2_spades_1_length_330920_cov_371_208
SMS2	SMS2_scaffolds_min1000_P26766_110_S10_SMS2_spades_3_length_277482_cov_351_220	K11717
SMS2	SMS2_scaffolds_min1000_P26766_110_S10_SMS2_spades_8_length_165163_cov_402_107	K00647
SMS2	SMS2_scaffolds_min1000_P26766_110_S10_SMS2_spades_12_length_137800_cov_359_85
SMS2	SMS2_scaffolds_min1000_P26766_110_S10_SMS2_spades_20_length_97616_cov_426_21	K04487
SMS2	SMS2_scaffolds_min1000_P26766_110_S10_SMS2_spades_22_length_95020_cov_363_37
SMS2	SMS2_scaffolds_min1000_P26766_110_S10_SMS2_spades_23_length_91638_cov_447_43
SMS2	SMS2_scaffolds_min1000_P26766_110_S10_SMS2_spades_32_length_46829_cov_399_16
SMS2	SMS2_scaffolds_min1000_P26766_110_S10_SMS2_spades_33_length_44952_cov_390_16	K00928
SMS2	SMS2_scaffolds_min1000_P26766_110_S10_SMS2_spades_1_length_330920_cov_371_209
SMS2	SMS2_scaffolds_min1000_P26766_110_S10_SMS2_spades_7_length_180044_cov_434_30
SMS2	SMS2_scaffolds_min1000_P26766_110_S10_SMS2_spades_9_length_152950_cov_403_61	K08084
SMS2	SMS2_scaffolds_min1000_P26766_110_S10_SMS2_spades_9_length_152950_cov_403_84
SMS2	SMS2_scaffolds_min1000_P26766_110_S10_SMS2_spades_10_length_147761_cov_374_110	K01159
SMS2	SMS2_scaffolds_min1000_P26766_110_S10_SMS2_spades_14_length_133001_cov_436_93	K03790
SMS2	SMS2_scaffolds_min1000_P26766_110_S10_SMS2_spades_15_length_131697_cov_377_9	K03664
SMS2	SMS2_scaffolds_min1000_P26766_110_S10_SMS2_spades_16_length_130030_cov_397_64
SMS2	SMS2_scaffolds_min1000_P26766_110_S10_SMS2_spades_18_length_107213_cov_375_81
SMS2	SMS2_scaffolds_min1000_P26766_110_S10_SMS2_spades_19_length_99241_cov_386_29	K01991
SMS2	SMS2_scaffolds_min1000_P26766_110_S10_SMS2_spades_33_length_44952_cov_390_34	K03840
SMS2	SMS2_scaffolds_min1000_P26766_110_S10_SMS2_spades_40_length_30870_cov_373_14
SMS2	SMS2_scaffolds_min1000_P26766_110_S10_SMS2_spades_43_length_21730_cov_419_2	K09767
SMS2	SMS2_scaffolds_min1000_P26766_110_S10_SMS2_spades_1_length_330920_cov_371_210	K00903
SMS2	SMS2_scaffolds_min1000_P26766_110_S10_SMS2_spades_2_length_297335_cov_408_128
SMS2	SMS2_scaffolds_min1000_P26766_110_S10_SMS2_spades_6_length_197781_cov_387_35	K08777
SMS2	SMS2_scaffolds_min1000_P26766_110_S10_SMS2_spades_7_length_180044_cov_434_123
SMS2	SMS2_scaffolds_min1000_P26766_110_S10_SMS2_spades_8_length_165163_cov_402_70
SMS2	SMS2_scaffolds_min1000_P26766_110_S10_SMS2_spades_1_length_330920_cov_371_212
SMS2	SMS2_scaffolds_min1000_P26766_110_S10_SMS2_spades_4_length_224030_cov_451_191
SMS2	SMS2_scaffolds_min1000_P26766_110_S10_SMS2_spades_7_length_180044_cov_434_38
SMS2	SMS2_scaffolds_min1000_P26766_110_S10_SMS2_spades_7_length_180044_cov_434_65
SMS2	SMS2_scaffolds_min1000_P26766_110_S10_SMS2_spades_7_length_180044_cov_434_151	K00556
SMS2	SMS2_scaffolds_min1000_P26766_110_S10_SMS2_spades_13_length_133118_cov_416_23
SMS2	SMS2_scaffolds_min1000_P26766_110_S10_SMS2_spades_14_length_133001_cov_436_10	K06178
SMS2	SMS2_scaffolds_min1000_P26766_110_S10_SMS2_spades_17_length_124771_cov_413_80	K14981
SMS2	SMS2_scaffolds_min1000_P26766_110_S10_SMS2_spades_17_length_124771_cov_413_99	K07657
SMS2	SMS2_scaffolds_min1000_P26766_110_S10_SMS2_spades_32_length_46829_cov_399_41	K02003
SMS2	SMS2_scaffolds_min1000_P26766_110_S10_SMS2_spades_1_length_330920_cov_371_214	K06901
SMS2	SMS2_scaffolds_min1000_P26766_110_S10_SMS2_spades_15_length_131697_cov_377_36
SMS2	SMS2_scaffolds_min1000_P26766_110_S10_SMS2_spades_19_length_99241_cov_386_51	K00013
SMS2	SMS2_scaffolds_min1000_P26766_110_S10_SMS2_spades_25_length_68818_cov_416_9	K14379
SMS2	SMS2_scaffolds_min1000_P26766_110_S10_SMS2_spades_1_length_330920_cov_371_215	K03406
SMS2	SMS2_scaffolds_min1000_P26766_110_S10_SMS2_spades_3_length_277482_cov_351_132	K22452
SMS2	SMS2_scaffolds_min1000_P26766_110_S10_SMS2_spades_1_length_330920_cov_371_216
SMS2	SMS2_scaffolds_min1000_P26766_110_S10_SMS2_spades_2_length_297335_cov_408_19	K03153
SMS2	SMS2_scaffolds_min1000_P26766_110_S10_SMS2_spades_4_length_224030_cov_451_18	K18967
SMS2	SMS2_scaffolds_min1000_P26766_110_S10_SMS2_spades_4_length_224030_cov_451_36	K11517
SMS2	SMS2_scaffolds_min1000_P26766_110_S10_SMS2_spades_5_length_200523_cov_400_139	K01460
SMS2	SMS2_scaffolds_min1000_P26766_110_S10_SMS2_spades_8_length_165163_cov_402_98
SMS2	SMS2_scaffolds_min1000_P26766_110_S10_SMS2_spades_12_length_137800_cov_359_6	K23182
SMS2	SMS2_scaffolds_min1000_P26766_110_S10_SMS2_spades_26_length_59345_cov_405_40	K00648
SMS2	SMS2_scaffolds_min1000_P26766_110_S10_SMS2_spades_1_length_330920_cov_371_217	K00980
SMS2	SMS2_scaffolds_min1000_P26766_110_S10_SMS2_spades_2_length_297335_cov_408_16
SMS2	SMS2_scaffolds_min1000_P26766_110_S10_SMS2_spades_4_length_224030_cov_451_39
SMS2	SMS2_scaffolds_min1000_P26766_110_S10_SMS2_spades_7_length_180044_cov_434_8
SMS2	SMS2_scaffolds_min1000_P26766_110_S10_SMS2_spades_10_length_147761_cov_374_20	K03559
SMS2	SMS2_scaffolds_min1000_P26766_110_S10_SMS2_spades_12_length_137800_cov_359_59
SMS2	SMS2_scaffolds_min1000_P26766_110_S10_SMS2_spades_21_length_95878_cov_408_1
SMS2	SMS2_scaffolds_min1000_P26766_110_S10_SMS2_spades_40_length_30870_cov_373_10	K01759
SMS2	SMS2_scaffolds_min1000_P26766_110_S10_SMS2_spades_44_length_20048_cov_441_1	K02879
SMS2	SMS2_scaffolds_min1000_P26766_110_S10_SMS2_spades_61_length_3611_cov_686_1
SMS2	SMS2_scaffolds_min1000_P26766_110_S10_SMS2_spades_68_length_3047_cov_482_2
SMS2	SMS2_scaffolds_min1000_P26766_110_S10_SMS2_spades_1_length_330920_cov_371_219
SMS2	SMS2_scaffolds_min1000_P26766_110_S10_SMS2_spades_4_length_224030_cov_451_116
SMS2	SMS2_scaffolds_min1000_P26766_110_S10_SMS2_spades_18_length_107213_cov_375_59	K02911
SMS2	SMS2_scaffolds_min1000_P26766_110_S10_SMS2_spades_19_length_99241_cov_386_88
SMS2	SMS2_scaffolds_min1000_P26766_110_S10_SMS2_spades_24_length_82506_cov_432_32
SMS2	SMS2_scaffolds_min1000_P26766_110_S10_SMS2_spades_42_length_24372_cov_466_24
SMS2	SMS2_scaffolds_min1000_P26766_110_S10_SMS2_spades_1_length_330920_cov_371_220
SMS2	SMS2_scaffolds_min1000_P26766_110_S10_SMS2_spades_10_length_147761_cov_374_124
SMS2	SMS2_scaffolds_min1000_P26766_110_S10_SMS2_spades_25_length_68818_cov_416_8
SMS2	SMS2_scaffolds_min1000_P26766_110_S10_SMS2_spades_1_length_330920_cov_371_221
SMS2	SMS2_scaffolds_min1000_P26766_110_S10_SMS2_spades_15_length_131697_cov_377_86	K02600
SMS2	SMS2_scaffolds_min1000_P26766_110_S10_SMS2_spades_1_length_330920_cov_371_222	K01208
SMS2	SMS2_scaffolds_min1000_P26766_110_S10_SMS2_spades_5_length_200523_cov_400_31
SMS2	SMS2_scaffolds_min1000_P26766_110_S10_SMS2_spades_12_length_137800_cov_359_76	K11745
SMS2	SMS2_scaffolds_min1000_P26766_110_S10_SMS2_spades_18_length_107213_cov_375_71
SMS2	SMS2_scaffolds_min1000_P26766_110_S10_SMS2_spades_23_length_91638_cov_447_32	K01336
SMS2	SMS2_scaffolds_min1000_P26766_110_S10_SMS2_spades_1_length_330920_cov_371_223
SMS2	SMS2_scaffolds_min1000_P26766_110_S10_SMS2_spades_3_length_277482_cov_351_60	K01868
SMS2	SMS2_scaffolds_min1000_P26766_110_S10_SMS2_spades_3_length_277482_cov_351_231	K15738
SMS2	SMS2_scaffolds_min1000_P26766_110_S10_SMS2_spades_35_length_40726_cov_369_20
SMS2	SMS2_scaffolds_min1000_P26766_110_S10_SMS2_spades_1_length_330920_cov_371_224	K16211
SMS2	SMS2_scaffolds_min1000_P26766_110_S10_SMS2_spades_3_length_277482_cov_351_118	K00140
SMS2	SMS2_scaffolds_min1000_P26766_110_S10_SMS2_spades_3_length_277482_cov_351_213	K00658
SMS2	SMS2_scaffolds_min1000_P26766_110_S10_SMS2_spades_5_length_200523_cov_400_19	K11928
SMS2	SMS2_scaffolds_min1000_P26766_110_S10_SMS2_spades_13_length_133118_cov_416_114
SMS2	SMS2_scaffolds_min1000_P26766_110_S10_SMS2_spades_1_length_330920_cov_371_225	K01178
SMS2	SMS2_scaffolds_min1000_P26766_110_S10_SMS2_spades_29_length_50558_cov_399_40	K03579
SMS2	SMS2_scaffolds_min1000_P26766_110_S10_SMS2_spades_1_length_330920_cov_371_226
SMS2	SMS2_scaffolds_min1000_P26766_110_S10_SMS2_spades_1_length_330920_cov_371_228	K02529
SMS2	SMS2_scaffolds_min1000_P26766_110_S10_SMS2_spades_3_length_277482_cov_351_42
SMS2	SMS2_scaffolds_min1000_P26766_110_S10_SMS2_spades_6_length_197781_cov_387_49
SMS2	SMS2_scaffolds_min1000_P26766_110_S10_SMS2_spades_17_length_124771_cov_413_38	K03087
SMS2	SMS2_scaffolds_min1000_P26766_110_S10_SMS2_spades_25_length_68818_cov_416_19
SMS2	SMS2_scaffolds_min1000_P26766_110_S10_SMS2_spades_38_length_32473_cov_370_12	K00673
SMS2	SMS2_scaffolds_min1000_P26766_110_S10_SMS2_spades_1_length_330920_cov_371_227	K00845
SMS2	SMS2_scaffolds_min1000_P26766_110_S10_SMS2_spades_4_length_224030_cov_451_22	K02002
SMS2	SMS2_scaffolds_min1000_P26766_110_S10_SMS2_spades_9_length_152950_cov_403_56
SMS2	SMS2_scaffolds_min1000_P26766_110_S10_SMS2_spades_38_length_32473_cov_370_23	K07393
SMS2	SMS2_scaffolds_min1000_P26766_110_S10_SMS2_spades_1_length_330920_cov_371_229	K01690
SMS2	SMS2_scaffolds_min1000_P26766_110_S10_SMS2_spades_24_length_82506_cov_432_70
SMS2	SMS2_scaffolds_min1000_P26766_110_S10_SMS2_spades_42_length_24372_cov_466_12	K03072
SMS2	SMS2_scaffolds_min1000_P26766_110_S10_SMS2_spades_1_length_330920_cov_371_230	K01625
SMS2	SMS2_scaffolds_min1000_P26766_110_S10_SMS2_spades_2_length_297335_cov_408_87	K05835
SMS2	SMS2_scaffolds_min1000_P26766_110_S10_SMS2_spades_6_length_197781_cov_387_2
SMS2	SMS2_scaffolds_min1000_P26766_110_S10_SMS2_spades_6_length_197781_cov_387_37
SMS2	SMS2_scaffolds_min1000_P26766_110_S10_SMS2_spades_10_length_147761_cov_374_21	K03832
SMS2	SMS2_scaffolds_min1000_P26766_110_S10_SMS2_spades_11_length_144962_cov_420_52	K03673
SMS2	SMS2_scaffolds_min1000_P26766_110_S10_SMS2_spades_12_length_137800_cov_359_91
SMS2	SMS2_scaffolds_min1000_P26766_110_S10_SMS2_spades_37_length_36870_cov_423_38	K00942
SMS2	SMS2_scaffolds_min1000_P26766_110_S10_SMS2_spades_45_length_19043_cov_381_5	K07020
SMS2	SMS2_scaffolds_min1000_P26766_110_S10_SMS2_spades_1_length_330920_cov_371_232
SMS2	SMS2_scaffolds_min1000_P26766_110_S10_SMS2_spades_2_length_297335_cov_408_105	K05812
SMS2	SMS2_scaffolds_min1000_P26766_110_S10_SMS2_spades_2_length_297335_cov_408_138	K06997
SMS2	SMS2_scaffolds_min1000_P26766_110_S10_SMS2_spades_3_length_277482_cov_351_100	K01591
SMS2	SMS2_scaffolds_min1000_P26766_110_S10_SMS2_spades_3_length_277482_cov_351_137
SMS2	SMS2_scaffolds_min1000_P26766_110_S10_SMS2_spades_4_length_224030_cov_451_9	K01673
SMS2	SMS2_scaffolds_min1000_P26766_110_S10_SMS2_spades_6_length_197781_cov_387_43	K03784
SMS2	SMS2_scaffolds_min1000_P26766_110_S10_SMS2_spades_16_length_130030_cov_397_16
SMS2	SMS2_scaffolds_min1000_P26766_110_S10_SMS2_spades_19_length_99241_cov_386_63	K03610
SMS2	SMS2_scaffolds_min1000_P26766_110_S10_SMS2_spades_20_length_97616_cov_426_47
SMS2	SMS2_scaffolds_min1000_P26766_110_S10_SMS2_spades_20_length_97616_cov_426_74	K06183
SMS2	SMS2_scaffolds_min1000_P26766_110_S10_SMS2_spades_24_length_82506_cov_432_1	K03525
SMS2	SMS2_scaffolds_min1000_P26766_110_S10_SMS2_spades_32_length_46829_cov_399_28
SMS2	SMS2_scaffolds_min1000_P26766_110_S10_SMS2_spades_54_length_9231_cov_382_2	K03613
SMS2	SMS2_scaffolds_min1000_P26766_110_S10_SMS2_spades_1_length_330920_cov_371_234
SMS2	SMS2_scaffolds_min1000_P26766_110_S10_SMS2_spades_1_length_330920_cov_371_236	K07052
SMS2	SMS2_scaffolds_min1000_P26766_110_S10_SMS2_spades_2_length_297335_cov_408_189
SMS2	SMS2_scaffolds_min1000_P26766_110_S10_SMS2_spades_3_length_277482_cov_351_46
SMS2	SMS2_scaffolds_min1000_P26766_110_S10_SMS2_spades_3_length_277482_cov_351_144
SMS2	SMS2_scaffolds_min1000_P26766_110_S10_SMS2_spades_4_length_224030_cov_451_189
SMS2	SMS2_scaffolds_min1000_P26766_110_S10_SMS2_spades_8_length_165163_cov_402_2
SMS2	SMS2_scaffolds_min1000_P26766_110_S10_SMS2_spades_9_length_152950_cov_403_80	K00981
SMS2	SMS2_scaffolds_min1000_P26766_110_S10_SMS2_spades_21_length_95878_cov_408_42	K03089
SMS2	SMS2_scaffolds_min1000_P26766_110_S10_SMS2_spades_24_length_82506_cov_432_42	K10805
SMS2	SMS2_scaffolds_min1000_P26766_110_S10_SMS2_spades_28_length_52770_cov_354_26
SMS2	SMS2_scaffolds_min1000_P26766_110_S10_SMS2_spades_43_length_21730_cov_419_7
SMS2	SMS2_scaffolds_min1000_P26766_110_S10_SMS2_spades_1_length_330920_cov_371_237
SMS2	SMS2_scaffolds_min1000_P26766_110_S10_SMS2_spades_1_length_330920_cov_371_239
SMS2	SMS2_scaffolds_min1000_P26766_110_S10_SMS2_spades_4_length_224030_cov_451_3
SMS2	SMS2_scaffolds_min1000_P26766_110_S10_SMS2_spades_4_length_224030_cov_451_52	K07729
SMS2	SMS2_scaffolds_min1000_P26766_110_S10_SMS2_spades_6_length_197781_cov_387_19
SMS2	SMS2_scaffolds_min1000_P26766_110_S10_SMS2_spades_14_length_133001_cov_436_116	K02904
SMS2	SMS2_scaffolds_min1000_P26766_110_S10_SMS2_spades_53_length_9511_cov_429_1
SMS2	SMS2_scaffolds_min1000_P26766_110_S10_SMS2_spades_1_length_330920_cov_371_241
SMS2	SMS2_scaffolds_min1000_P26766_110_S10_SMS2_spades_11_length_144962_cov_420_135	K03310
SMS2	SMS2_scaffolds_min1000_P26766_110_S10_SMS2_spades_12_length_137800_cov_359_93	K06889
SMS2	SMS2_scaffolds_min1000_P26766_110_S10_SMS2_spades_19_length_99241_cov_386_42
SMS2	SMS2_scaffolds_min1000_P26766_110_S10_SMS2_spades_21_length_95878_cov_408_17
SMS2	SMS2_scaffolds_min1000_P26766_110_S10_SMS2_spades_1_length_330920_cov_371_243
SMS2	SMS2_scaffolds_min1000_P26766_110_S10_SMS2_spades_4_length_224030_cov_451_103
SMS2	SMS2_scaffolds_min1000_P26766_110_S10_SMS2_spades_6_length_197781_cov_387_31
SMS2	SMS2_scaffolds_min1000_P26766_110_S10_SMS2_spades_8_length_165163_cov_402_11
SMS2	SMS2_scaffolds_min1000_P26766_110_S10_SMS2_spades_15_length_131697_cov_377_61	K02959
SMS2	SMS2_scaffolds_min1000_P26766_110_S10_SMS2_spades_20_length_97616_cov_426_11
SMS2	SMS2_scaffolds_min1000_P26766_110_S10_SMS2_spades_22_length_95020_cov_363_19
SMS2	SMS2_scaffolds_min1000_P26766_110_S10_SMS2_spades_30_length_50488_cov_397_32
SMS2	SMS2_scaffolds_min1000_P26766_110_S10_SMS2_spades_41_length_28607_cov_435_11	K09898
SMS2	SMS2_scaffolds_min1000_P26766_110_S10_SMS2_spades_45_length_19043_cov_381_7
SMS2	SMS2_scaffolds_min1000_P26766_110_S10_SMS2_spades_1_length_330920_cov_371_245	K03723
SMS2	SMS2_scaffolds_min1000_P26766_110_S10_SMS2_spades_1_length_330920_cov_371_246	K12251
SMS2	SMS2_scaffolds_min1000_P26766_110_S10_SMS2_spades_3_length_277482_cov_351_166	K03799
SMS2	SMS2_scaffolds_min1000_P26766_110_S10_SMS2_spades_26_length_59345_cov_405_25
SMS2	SMS2_scaffolds_min1000_P26766_110_S10_SMS2_spades_52_length_9861_cov_522_4
SMS2	SMS2_scaffolds_min1000_P26766_110_S10_SMS2_spades_1_length_330920_cov_371_247	K10536
SMS2	SMS2_scaffolds_min1000_P26766_110_S10_SMS2_spades_13_length_133118_cov_416_87
SMS2	SMS2_scaffolds_min1000_P26766_110_S10_SMS2_spades_20_length_97616_cov_426_33	K07568
SMS2	SMS2_scaffolds_min1000_P26766_110_S10_SMS2_spades_1_length_330920_cov_371_248
SMS2	SMS2_scaffolds_min1000_P26766_110_S10_SMS2_spades_5_length_200523_cov_400_159	K03088
SMS2	SMS2_scaffolds_min1000_P26766_110_S10_SMS2_spades_6_length_197781_cov_387_111
SMS2	SMS2_scaffolds_min1000_P26766_110_S10_SMS2_spades_9_length_152950_cov_403_42
SMS2	SMS2_scaffolds_min1000_P26766_110_S10_SMS2_spades_10_length_147761_cov_374_43	K04564
SMS2	SMS2_scaffolds_min1000_P26766_110_S10_SMS2_spades_12_length_137800_cov_359_55
SMS2	SMS2_scaffolds_min1000_P26766_110_S10_SMS2_spades_17_length_124771_cov_413_12	K01934
SMS2	SMS2_scaffolds_min1000_P26766_110_S10_SMS2_spades_17_length_124771_cov_413_77
SMS2	SMS2_scaffolds_min1000_P26766_110_S10_SMS2_spades_54_length_9231_cov_382_7	K03617
SMS2	SMS2_scaffolds_min1000_P26766_110_S10_SMS2_spades_1_length_330920_cov_371_250
SMS2	SMS2_scaffolds_min1000_P26766_110_S10_SMS2_spades_5_length_200523_cov_400_58	K02411
SMS2	SMS2_scaffolds_min1000_P26766_110_S10_SMS2_spades_6_length_197781_cov_387_22	K04065
SMS2	SMS2_scaffolds_min1000_P26766_110_S10_SMS2_spades_7_length_180044_cov_434_134
SMS2	SMS2_scaffolds_min1000_P26766_110_S10_SMS2_spades_12_length_137800_cov_359_7	K23188
SMS2	SMS2_scaffolds_min1000_P26766_110_S10_SMS2_spades_14_length_133001_cov_436_11	K03796
SMS2	SMS2_scaffolds_min1000_P26766_110_S10_SMS2_spades_16_length_130030_cov_397_38	K15537
SMS2	SMS2_scaffolds_min1000_P26766_110_S10_SMS2_spades_21_length_95878_cov_408_76	K06153
SMS2	SMS2_scaffolds_min1000_P26766_110_S10_SMS2_spades_1_length_330920_cov_371_251	K12267
SMS2	SMS2_scaffolds_min1000_P26766_110_S10_SMS2_spades_2_length_297335_cov_408_200	K03771
SMS2	SMS2_scaffolds_min1000_P26766_110_S10_SMS2_spades_1_length_330920_cov_371_252
SMS2	SMS2_scaffolds_min1000_P26766_110_S10_SMS2_spades_3_length_277482_cov_351_77	K00219
SMS2	SMS2_scaffolds_min1000_P26766_110_S10_SMS2_spades_16_length_130030_cov_397_45
SMS2	SMS2_scaffolds_min1000_P26766_110_S10_SMS2_spades_32_length_46829_cov_399_11	K03406
SMS2	SMS2_scaffolds_min1000_P26766_110_S10_SMS2_spades_1_length_330920_cov_371_253	K06200
SMS2	SMS2_scaffolds_min1000_P26766_110_S10_SMS2_spades_3_length_277482_cov_351_105	K01953
SMS2	SMS2_scaffolds_min1000_P26766_110_S10_SMS2_spades_6_length_197781_cov_387_65	K03760
SMS2	SMS2_scaffolds_min1000_P26766_110_S10_SMS2_spades_51_length_15038_cov_380_5	K03310
SMS2	SMS2_scaffolds_min1000_P26766_110_S10_SMS2_spades_1_length_330920_cov_371_254
SMS2	SMS2_scaffolds_min1000_P26766_110_S10_SMS2_spades_19_length_99241_cov_386_25	K18302
SMS2	SMS2_scaffolds_min1000_P26766_110_S10_SMS2_spades_24_length_82506_cov_432_48
SMS2	SMS2_scaffolds_min1000_P26766_110_S10_SMS2_spades_45_length_19043_cov_381_3	K06968
SMS2	SMS2_scaffolds_min1000_P26766_110_S10_SMS2_spades_45_length_19043_cov_381_13	K02835
SMS2	SMS2_scaffolds_min1000_P26766_110_S10_SMS2_spades_49_length_17505_cov_415_3
SMS2	SMS2_scaffolds_min1000_P26766_110_S10_SMS2_spades_1_length_330920_cov_371_255	K01070
SMS2	SMS2_scaffolds_min1000_P26766_110_S10_SMS2_spades_3_length_277482_cov_351_195
SMS2	SMS2_scaffolds_min1000_P26766_110_S10_SMS2_spades_4_length_224030_cov_451_85	K01792
SMS2	SMS2_scaffolds_min1000_P26766_110_S10_SMS2_spades_5_length_200523_cov_400_18
SMS2	SMS2_scaffolds_min1000_P26766_110_S10_SMS2_spades_6_length_197781_cov_387_55
SMS2	SMS2_scaffolds_min1000_P26766_110_S10_SMS2_spades_9_length_152950_cov_403_76	K02357
SMS2	SMS2_scaffolds_min1000_P26766_110_S10_SMS2_spades_10_length_147761_cov_374_93
SMS2	SMS2_scaffolds_min1000_P26766_110_S10_SMS2_spades_17_length_124771_cov_413_95	K01918
SMS2	SMS2_scaffolds_min1000_P26766_110_S10_SMS2_spades_19_length_99241_cov_386_58
SMS2	SMS2_scaffolds_min1000_P26766_110_S10_SMS2_spades_30_length_50488_cov_397_1
SMS2	SMS2_scaffolds_min1000_P26766_110_S10_SMS2_spades_37_length_36870_cov_423_16	K02065
SMS2	SMS2_scaffolds_min1000_P26766_110_S10_SMS2_spades_39_length_30870_cov_373_17	K19337
SMS2	SMS2_scaffolds_min1000_P26766_110_S10_SMS2_spades_1_length_330920_cov_371_257	K18138
SMS2	SMS2_scaffolds_min1000_P26766_110_S10_SMS2_spades_6_length_197781_cov_387_14	K01153
SMS2	SMS2_scaffolds_min1000_P26766_110_S10_SMS2_spades_1_length_330920_cov_371_259
SMS2	SMS2_scaffolds_min1000_P26766_110_S10_SMS2_spades_2_length_297335_cov_408_240	K01519
SMS2	SMS2_scaffolds_min1000_P26766_110_S10_SMS2_spades_3_length_277482_cov_351_50	K19221
SMS2	SMS2_scaffolds_min1000_P26766_110_S10_SMS2_spades_3_length_277482_cov_351_141
SMS2	SMS2_scaffolds_min1000_P26766_110_S10_SMS2_spades_4_length_224030_cov_451_55
SMS2	SMS2_scaffolds_min1000_P26766_110_S10_SMS2_spades_4_length_224030_cov_451_105	K07693
SMS2	SMS2_scaffolds_min1000_P26766_110_S10_SMS2_spades_8_length_165163_cov_402_117
SMS2	SMS2_scaffolds_min1000_P26766_110_S10_SMS2_spades_9_length_152950_cov_403_106
SMS2	SMS2_scaffolds_min1000_P26766_110_S10_SMS2_spades_11_length_144962_cov_420_61	K01704
SMS2	SMS2_scaffolds_min1000_P26766_110_S10_SMS2_spades_12_length_137800_cov_359_78
SMS2	SMS2_scaffolds_min1000_P26766_110_S10_SMS2_spades_14_length_133001_cov_436_99	K00860
SMS2	SMS2_scaffolds_min1000_P26766_110_S10_SMS2_spades_16_length_130030_cov_397_66
SMS2	SMS2_scaffolds_min1000_P26766_110_S10_SMS2_spades_17_length_124771_cov_413_68
SMS2	SMS2_scaffolds_min1000_P26766_110_S10_SMS2_spades_21_length_95878_cov_408_37	K08316
SMS2	SMS2_scaffolds_min1000_P26766_110_S10_SMS2_spades_23_length_91638_cov_447_57	K00857
SMS2	SMS2_scaffolds_min1000_P26766_110_S10_SMS2_spades_1_length_330920_cov_371_260
SMS2	SMS2_scaffolds_min1000_P26766_110_S10_SMS2_spades_8_length_165163_cov_402_19
SMS2	SMS2_scaffolds_min1000_P26766_110_S10_SMS2_spades_15_length_131697_cov_377_62	K02860
SMS2	SMS2_scaffolds_min1000_P26766_110_S10_SMS2_spades_20_length_97616_cov_426_28
SMS2	SMS2_scaffolds_min1000_P26766_110_S10_SMS2_spades_23_length_91638_cov_447_78
SMS2	SMS2_scaffolds_min1000_P26766_110_S10_SMS2_spades_35_length_40726_cov_369_13
SMS2	SMS2_scaffolds_min1000_P26766_110_S10_SMS2_spades_2_length_297335_cov_408_1	K02805
SMS2	SMS2_scaffolds_min1000_P26766_110_S10_SMS2_spades_3_length_277482_cov_351_88	K00526
SMS2	SMS2_scaffolds_min1000_P26766_110_S10_SMS2_spades_5_length_200523_cov_400_39	K03412
SMS2	SMS2_scaffolds_min1000_P26766_110_S10_SMS2_spades_5_length_200523_cov_400_47	K02401
SMS2	SMS2_scaffolds_min1000_P26766_110_S10_SMS2_spades_12_length_137800_cov_359_82	K01659
SMS2	SMS2_scaffolds_min1000_P26766_110_S10_SMS2_spades_16_length_130030_cov_397_1	K03686
SMS2	SMS2_scaffolds_min1000_P26766_110_S10_SMS2_spades_20_length_97616_cov_426_73	K06916
SMS2	SMS2_scaffolds_min1000_P26766_110_S10_SMS2_spades_26_length_59345_cov_405_5
SMS2	SMS2_scaffolds_min1000_P26766_110_S10_SMS2_spades_30_length_50488_cov_397_6	K20509
SMS2	SMS2_scaffolds_min1000_P26766_110_S10_SMS2_spades_2_length_297335_cov_408_2	K16704
SMS2	SMS2_scaffolds_min1000_P26766_110_S10_SMS2_spades_5_length_200523_cov_400_111
SMS2	SMS2_scaffolds_min1000_P26766_110_S10_SMS2_spades_5_length_200523_cov_400_151	K03584
SMS2	SMS2_scaffolds_min1000_P26766_110_S10_SMS2_spades_12_length_137800_cov_359_67	K07667
SMS2	SMS2_scaffolds_min1000_P26766_110_S10_SMS2_spades_23_length_91638_cov_447_37
SMS2	SMS2_scaffolds_min1000_P26766_110_S10_SMS2_spades_23_length_91638_cov_447_49
SMS2	SMS2_scaffolds_min1000_P26766_110_S10_SMS2_spades_31_length_49115_cov_352_1
SMS2	SMS2_scaffolds_min1000_P26766_110_S10_SMS2_spades_34_length_42466_cov_422_5	K22211
SMS2	SMS2_scaffolds_min1000_P26766_110_S10_SMS2_spades_2_length_297335_cov_408_4	K01710
SMS2	SMS2_scaffolds_min1000_P26766_110_S10_SMS2_spades_3_length_277482_cov_351_7
SMS2	SMS2_scaffolds_min1000_P26766_110_S10_SMS2_spades_4_length_224030_cov_451_106	K07778
SMS2	SMS2_scaffolds_min1000_P26766_110_S10_SMS2_spades_7_length_180044_cov_434_14
SMS2	SMS2_scaffolds_min1000_P26766_110_S10_SMS2_spades_8_length_165163_cov_402_6	K00549
SMS2	SMS2_scaffolds_min1000_P26766_110_S10_SMS2_spades_14_length_133001_cov_436_9
SMS2	SMS2_scaffolds_min1000_P26766_110_S10_SMS2_spades_20_length_97616_cov_426_13
SMS2	SMS2_scaffolds_min1000_P26766_110_S10_SMS2_spades_24_length_82506_cov_432_46	K10716
SMS2	SMS2_scaffolds_min1000_P26766_110_S10_SMS2_spades_25_length_68818_cov_416_11
SMS2	SMS2_scaffolds_min1000_P26766_110_S10_SMS2_spades_2_length_297335_cov_408_5
SMS2	SMS2_scaffolds_min1000_P26766_110_S10_SMS2_spades_2_length_297335_cov_408_144	K01920
SMS2	SMS2_scaffolds_min1000_P26766_110_S10_SMS2_spades_5_length_200523_cov_400_173	K00872
SMS2	SMS2_scaffolds_min1000_P26766_110_S10_SMS2_spades_11_length_144962_cov_420_74
SMS2	SMS2_scaffolds_min1000_P26766_110_S10_SMS2_spades_19_length_99241_cov_386_17
SMS2	SMS2_scaffolds_min1000_P26766_110_S10_SMS2_spades_25_length_68818_cov_416_30	K00784
SMS2	SMS2_scaffolds_min1000_P26766_110_S10_SMS2_spades_27_length_56471_cov_447_6	K03415
SMS2	SMS2_scaffolds_min1000_P26766_110_S10_SMS2_spades_36_length_38923_cov_446_14	K00604
SMS2	SMS2_scaffolds_min1000_P26766_110_S10_SMS2_spades_42_length_24372_cov_466_13	K03074
SMS2	SMS2_scaffolds_min1000_P26766_110_S10_SMS2_spades_2_length_297335_cov_408_7
SMS2	SMS2_scaffolds_min1000_P26766_110_S10_SMS2_spades_2_length_297335_cov_408_143	K07735
SMS2	SMS2_scaffolds_min1000_P26766_110_S10_SMS2_spades_9_length_152950_cov_403_78	K02838
SMS2	SMS2_scaffolds_min1000_P26766_110_S10_SMS2_spades_11_length_144962_cov_420_110
SMS2	SMS2_scaffolds_min1000_P26766_110_S10_SMS2_spades_16_length_130030_cov_397_53
SMS2	SMS2_scaffolds_min1000_P26766_110_S10_SMS2_spades_26_length_59345_cov_405_14
SMS2	SMS2_scaffolds_min1000_P26766_110_S10_SMS2_spades_47_length_18266_cov_456_3	K02601
SMS2	SMS2_scaffolds_min1000_P26766_110_S10_SMS2_spades_48_length_17574_cov_344_1
SMS2	SMS2_scaffolds_min1000_P26766_110_S10_SMS2_spades_2_length_297335_cov_408_8
SMS2	SMS2_scaffolds_min1000_P26766_110_S10_SMS2_spades_3_length_277482_cov_351_94	K00800
SMS2	SMS2_scaffolds_min1000_P26766_110_S10_SMS2_spades_4_length_224030_cov_451_126
SMS2	SMS2_scaffolds_min1000_P26766_110_S10_SMS2_spades_6_length_197781_cov_387_107	K02429
SMS2	SMS2_scaffolds_min1000_P26766_110_S10_SMS2_spades_2_length_297335_cov_408_9
SMS2	SMS2_scaffolds_min1000_P26766_110_S10_SMS2_spades_2_length_297335_cov_408_40	K04087
SMS2	SMS2_scaffolds_min1000_P26766_110_S10_SMS2_spades_4_length_224030_cov_451_161	K17382
SMS2	SMS2_scaffolds_min1000_P26766_110_S10_SMS2_spades_11_length_144962_cov_420_106
SMS2	SMS2_scaffolds_min1000_P26766_110_S10_SMS2_spades_12_length_137800_cov_359_83	K03417
SMS2	SMS2_scaffolds_min1000_P26766_110_S10_SMS2_spades_14_length_133001_cov_436_13
SMS2	SMS2_scaffolds_min1000_P26766_110_S10_SMS2_spades_17_length_124771_cov_413_9	K00789
SMS2	SMS2_scaffolds_min1000_P26766_110_S10_SMS2_spades_21_length_95878_cov_408_29	K03179
SMS2	SMS2_scaffolds_min1000_P26766_110_S10_SMS2_spades_21_length_95878_cov_408_67	K02687
SMS2	SMS2_scaffolds_min1000_P26766_110_S10_SMS2_spades_35_length_40726_cov_369_6	K13652
SMS2	SMS2_scaffolds_min1000_P26766_110_S10_SMS2_spades_2_length_297335_cov_408_10	K19002
SMS2	SMS2_scaffolds_min1000_P26766_110_S10_SMS2_spades_18_length_107213_cov_375_49
SMS2	SMS2_scaffolds_min1000_P26766_110_S10_SMS2_spades_30_length_50488_cov_397_33
SMS2	SMS2_scaffolds_min1000_P26766_110_S10_SMS2_spades_32_length_46829_cov_399_42	K01923
SMS2	SMS2_scaffolds_min1000_P26766_110_S10_SMS2_spades_2_length_297335_cov_408_11
SMS2	SMS2_scaffolds_min1000_P26766_110_S10_SMS2_spades_5_length_200523_cov_400_170
SMS2	SMS2_scaffolds_min1000_P26766_110_S10_SMS2_spades_19_length_99241_cov_386_22
SMS2	SMS2_scaffolds_min1000_P26766_110_S10_SMS2_spades_2_length_297335_cov_408_13	K03811
SMS2	SMS2_scaffolds_min1000_P26766_110_S10_SMS2_spades_2_length_297335_cov_408_42
SMS2	SMS2_scaffolds_min1000_P26766_110_S10_SMS2_spades_2_length_297335_cov_408_127	K02342
SMS2	SMS2_scaffolds_min1000_P26766_110_S10_SMS2_spades_3_length_277482_cov_351_148
SMS2	SMS2_scaffolds_min1000_P26766_110_S10_SMS2_spades_4_length_224030_cov_451_38
SMS2	SMS2_scaffolds_min1000_P26766_110_S10_SMS2_spades_11_length_144962_cov_420_53	K03673
SMS2	SMS2_scaffolds_min1000_P26766_110_S10_SMS2_spades_19_length_99241_cov_386_75	K01118
SMS2	SMS2_scaffolds_min1000_P26766_110_S10_SMS2_spades_28_length_52770_cov_354_3	K00761
SMS2	SMS2_scaffolds_min1000_P26766_110_S10_SMS2_spades_29_length_50558_cov_399_9	K00349
SMS2	SMS2_scaffolds_min1000_P26766_110_S10_SMS2_spades_54_length_9231_cov_382_1	K10773
SMS2	SMS2_scaffolds_min1000_P26766_110_S10_SMS2_spades_2_length_297335_cov_408_14
SMS2	SMS2_scaffolds_min1000_P26766_110_S10_SMS2_spades_2_length_297335_cov_408_114	K02899
SMS2	SMS2_scaffolds_min1000_P26766_110_S10_SMS2_spades_4_length_224030_cov_451_48
SMS2	SMS2_scaffolds_min1000_P26766_110_S10_SMS2_spades_4_length_224030_cov_451_139
SMS2	SMS2_scaffolds_min1000_P26766_110_S10_SMS2_spades_14_length_133001_cov_436_107
SMS2	SMS2_scaffolds_min1000_P26766_110_S10_SMS2_spades_21_length_95878_cov_408_48	K03676
SMS2	SMS2_scaffolds_min1000_P26766_110_S10_SMS2_spades_22_length_95020_cov_363_45
SMS2	SMS2_scaffolds_min1000_P26766_110_S10_SMS2_spades_26_length_59345_cov_405_47
SMS2	SMS2_scaffolds_min1000_P26766_110_S10_SMS2_spades_39_length_30870_cov_373_4	K07729
SMS2	SMS2_scaffolds_min1000_P26766_110_S10_SMS2_spades_2_length_297335_cov_408_15
SMS2	SMS2_scaffolds_min1000_P26766_110_S10_SMS2_spades_7_length_180044_cov_434_150	K03655
SMS2	SMS2_scaffolds_min1000_P26766_110_S10_SMS2_spades_2_length_297335_cov_408_18	K03147
SMS2	SMS2_scaffolds_min1000_P26766_110_S10_SMS2_spades_8_length_165163_cov_402_106	K15461
SMS2	SMS2_scaffolds_min1000_P26766_110_S10_SMS2_spades_2_length_297335_cov_408_20
SMS2	SMS2_scaffolds_min1000_P26766_110_S10_SMS2_spades_2_length_297335_cov_408_81	K02192
SMS2	SMS2_scaffolds_min1000_P26766_110_S10_SMS2_spades_3_length_277482_cov_351_62	K02916
SMS2	SMS2_scaffolds_min1000_P26766_110_S10_SMS2_spades_4_length_224030_cov_451_186
SMS2	SMS2_scaffolds_min1000_P26766_110_S10_SMS2_spades_20_length_97616_cov_426_35
SMS2	SMS2_scaffolds_min1000_P26766_110_S10_SMS2_spades_25_length_68818_cov_416_31
SMS2	SMS2_scaffolds_min1000_P26766_110_S10_SMS2_spades_46_length_18832_cov_537_7
SMS2	SMS2_scaffolds_min1000_P26766_110_S10_SMS2_spades_48_length_17574_cov_344_10
SMS2	SMS2_scaffolds_min1000_P26766_110_S10_SMS2_spades_2_length_297335_cov_408_22	K00941
SMS2	SMS2_scaffolds_min1000_P26766_110_S10_SMS2_spades_4_length_224030_cov_451_59	K00138
SMS2	SMS2_scaffolds_min1000_P26766_110_S10_SMS2_spades_8_length_165163_cov_402_116	K00764
SMS2	SMS2_scaffolds_min1000_P26766_110_S10_SMS2_spades_20_length_97616_cov_426_57
SMS2	SMS2_scaffolds_min1000_P26766_110_S10_SMS2_spades_21_length_95878_cov_408_92	K18446
SMS2	SMS2_scaffolds_min1000_P26766_110_S10_SMS2_spades_2_length_297335_cov_408_24	K08637
SMS2	SMS2_scaffolds_min1000_P26766_110_S10_SMS2_spades_2_length_297335_cov_408_26	K06949
SMS2	SMS2_scaffolds_min1000_P26766_110_S10_SMS2_spades_12_length_137800_cov_359_44	K06145
SMS2	SMS2_scaffolds_min1000_P26766_110_S10_SMS2_spades_14_length_133001_cov_436_78	K25133
SMS2	SMS2_scaffolds_min1000_P26766_110_S10_SMS2_spades_18_length_107213_cov_375_88
SMS2	SMS2_scaffolds_min1000_P26766_110_S10_SMS2_spades_21_length_95878_cov_408_21	K12982
SMS2	SMS2_scaffolds_min1000_P26766_110_S10_SMS2_spades_25_length_68818_cov_416_26	K01867
SMS2	SMS2_scaffolds_min1000_P26766_110_S10_SMS2_spades_51_length_15038_cov_380_13	K09938
SMS2	SMS2_scaffolds_min1000_P26766_110_S10_SMS2_spades_63_length_3346_cov_411_2
SMS2	SMS2_scaffolds_min1000_P26766_110_S10_SMS2_spades_2_length_297335_cov_408_29
SMS2	SMS2_scaffolds_min1000_P26766_110_S10_SMS2_spades_3_length_277482_cov_351_149
SMS2	SMS2_scaffolds_min1000_P26766_110_S10_SMS2_spades_24_length_82506_cov_432_20
SMS2	SMS2_scaffolds_min1000_P26766_110_S10_SMS2_spades_2_length_297335_cov_408_30
SMS2	SMS2_scaffolds_min1000_P26766_110_S10_SMS2_spades_6_length_197781_cov_387_83	K03547
SMS2	SMS2_scaffolds_min1000_P26766_110_S10_SMS2_spades_14_length_133001_cov_436_45
SMS2	SMS2_scaffolds_min1000_P26766_110_S10_SMS2_spades_16_length_130030_cov_397_71
SMS2	SMS2_scaffolds_min1000_P26766_110_S10_SMS2_spades_18_length_107213_cov_375_73
SMS2	SMS2_scaffolds_min1000_P26766_110_S10_SMS2_spades_29_length_50558_cov_399_7	K00351
SMS2	SMS2_scaffolds_min1000_P26766_110_S10_SMS2_spades_33_length_44952_cov_390_32	K05590
SMS2	SMS2_scaffolds_min1000_P26766_110_S10_SMS2_spades_2_length_297335_cov_408_31	K18979
SMS2	SMS2_scaffolds_min1000_P26766_110_S10_SMS2_spades_8_length_165163_cov_402_49
SMS2	SMS2_scaffolds_min1000_P26766_110_S10_SMS2_spades_14_length_133001_cov_436_29	K07240
SMS2	SMS2_scaffolds_min1000_P26766_110_S10_SMS2_spades_19_length_99241_cov_386_60	K03684
SMS2	SMS2_scaffolds_min1000_P26766_110_S10_SMS2_spades_20_length_97616_cov_426_65
SMS2	SMS2_scaffolds_min1000_P26766_110_S10_SMS2_spades_25_length_68818_cov_416_34
SMS2	SMS2_scaffolds_min1000_P26766_110_S10_SMS2_spades_38_length_32473_cov_370_7
SMS2	SMS2_scaffolds_min1000_P26766_110_S10_SMS2_spades_2_length_297335_cov_408_32	K23997
SMS2	SMS2_scaffolds_min1000_P26766_110_S10_SMS2_spades_4_length_224030_cov_451_29
SMS2	SMS2_scaffolds_min1000_P26766_110_S10_SMS2_spades_15_length_131697_cov_377_96	K05561
SMS2	SMS2_scaffolds_min1000_P26766_110_S10_SMS2_spades_18_length_107213_cov_375_51	K07014
SMS2	SMS2_scaffolds_min1000_P26766_110_S10_SMS2_spades_26_length_59345_cov_405_9
SMS2	SMS2_scaffolds_min1000_P26766_110_S10_SMS2_spades_2_length_297335_cov_408_33	K06925
SMS2	SMS2_scaffolds_min1000_P26766_110_S10_SMS2_spades_2_length_297335_cov_408_68	K09796
SMS2	SMS2_scaffolds_min1000_P26766_110_S10_SMS2_spades_2_length_297335_cov_408_134
SMS2	SMS2_scaffolds_min1000_P26766_110_S10_SMS2_spades_2_length_297335_cov_408_142	K07447
SMS2	SMS2_scaffolds_min1000_P26766_110_S10_SMS2_spades_2_length_297335_cov_408_247	K07738
SMS2	SMS2_scaffolds_min1000_P26766_110_S10_SMS2_spades_4_length_224030_cov_451_66
SMS2	SMS2_scaffolds_min1000_P26766_110_S10_SMS2_spades_5_length_200523_cov_400_156
SMS2	SMS2_scaffolds_min1000_P26766_110_S10_SMS2_spades_11_length_144962_cov_420_67
SMS2	SMS2_scaffolds_min1000_P26766_110_S10_SMS2_spades_12_length_137800_cov_359_57	K09936
SMS2	SMS2_scaffolds_min1000_P26766_110_S10_SMS2_spades_13_length_133118_cov_416_32
SMS2	SMS2_scaffolds_min1000_P26766_110_S10_SMS2_spades_14_length_133001_cov_436_8	K07340
SMS2	SMS2_scaffolds_min1000_P26766_110_S10_SMS2_spades_22_length_95020_cov_363_26
SMS2	SMS2_scaffolds_min1000_P26766_110_S10_SMS2_spades_37_length_36870_cov_423_7	K02806
SMS2	SMS2_scaffolds_min1000_P26766_110_S10_SMS2_spades_2_length_297335_cov_408_34	K01448
SMS2	SMS2_scaffolds_min1000_P26766_110_S10_SMS2_spades_3_length_277482_cov_351_81	K14445
SMS2	SMS2_scaffolds_min1000_P26766_110_S10_SMS2_spades_5_length_200523_cov_400_62	K10943
SMS2	SMS2_scaffolds_min1000_P26766_110_S10_SMS2_spades_8_length_165163_cov_402_43	K04046
SMS2	SMS2_scaffolds_min1000_P26766_110_S10_SMS2_spades_11_length_144962_cov_420_80	K02495
SMS2	SMS2_scaffolds_min1000_P26766_110_S10_SMS2_spades_12_length_137800_cov_359_11
SMS2	SMS2_scaffolds_min1000_P26766_110_S10_SMS2_spades_23_length_91638_cov_447_56
SMS2	SMS2_scaffolds_min1000_P26766_110_S10_SMS2_spades_31_length_49115_cov_352_28	K11893
SMS2	SMS2_scaffolds_min1000_P26766_110_S10_SMS2_spades_49_length_17505_cov_415_7
SMS2	SMS2_scaffolds_min1000_P26766_110_S10_SMS2_spades_2_length_297335_cov_408_35	K03572
SMS2	SMS2_scaffolds_min1000_P26766_110_S10_SMS2_spades_17_length_124771_cov_413_7	K19076
SMS2	SMS2_scaffolds_min1000_P26766_110_S10_SMS2_spades_2_length_297335_cov_408_36	K00791
SMS2	SMS2_scaffolds_min1000_P26766_110_S10_SMS2_spades_2_length_297335_cov_408_260	K02557
SMS2	SMS2_scaffolds_min1000_P26766_110_S10_SMS2_spades_8_length_165163_cov_402_82	K16556
SMS2	SMS2_scaffolds_min1000_P26766_110_S10_SMS2_spades_9_length_152950_cov_403_48	K11753
SMS2	SMS2_scaffolds_min1000_P26766_110_S10_SMS2_spades_13_length_133118_cov_416_71
SMS2	SMS2_scaffolds_min1000_P26766_110_S10_SMS2_spades_21_length_95878_cov_408_5	K00611
SMS2	SMS2_scaffolds_min1000_P26766_110_S10_SMS2_spades_2_length_297335_cov_408_38	K03665
SMS2	SMS2_scaffolds_min1000_P26766_110_S10_SMS2_spades_3_length_277482_cov_351_180	K00486
SMS2	SMS2_scaffolds_min1000_P26766_110_S10_SMS2_spades_16_length_130030_cov_397_30
SMS2	SMS2_scaffolds_min1000_P26766_110_S10_SMS2_spades_18_length_107213_cov_375_1	K01129
SMS2	SMS2_scaffolds_min1000_P26766_110_S10_SMS2_spades_2_length_297335_cov_408_39	K04088
SMS2	SMS2_scaffolds_min1000_P26766_110_S10_SMS2_spades_3_length_277482_cov_351_117	K00626
SMS2	SMS2_scaffolds_min1000_P26766_110_S10_SMS2_spades_4_length_224030_cov_451_12	K25135
SMS2	SMS2_scaffolds_min1000_P26766_110_S10_SMS2_spades_10_length_147761_cov_374_53	K07552
SMS2	SMS2_scaffolds_min1000_P26766_110_S10_SMS2_spades_11_length_144962_cov_420_132
SMS2	SMS2_scaffolds_min1000_P26766_110_S10_SMS2_spades_13_length_133118_cov_416_10
SMS2	SMS2_scaffolds_min1000_P26766_110_S10_SMS2_spades_14_length_133001_cov_436_73
SMS2	SMS2_scaffolds_min1000_P26766_110_S10_SMS2_spades_14_length_133001_cov_436_105	K05916
SMS2	SMS2_scaffolds_min1000_P26766_110_S10_SMS2_spades_21_length_95878_cov_408_87
SMS2	SMS2_scaffolds_min1000_P26766_110_S10_SMS2_spades_2_length_297335_cov_408_41	K01939
SMS2	SMS2_scaffolds_min1000_P26766_110_S10_SMS2_spades_4_length_224030_cov_451_50	K08869
SMS2	SMS2_scaffolds_min1000_P26766_110_S10_SMS2_spades_10_length_147761_cov_374_55
SMS2	SMS2_scaffolds_min1000_P26766_110_S10_SMS2_spades_18_length_107213_cov_375_26	K00031
SMS2	SMS2_scaffolds_min1000_P26766_110_S10_SMS2_spades_18_length_107213_cov_375_77	K25656
SMS2	SMS2_scaffolds_min1000_P26766_110_S10_SMS2_spades_19_length_99241_cov_386_84
SMS2	SMS2_scaffolds_min1000_P26766_110_S10_SMS2_spades_36_length_38923_cov_446_32	K02313
SMS2	SMS2_scaffolds_min1000_P26766_110_S10_SMS2_spades_2_length_297335_cov_408_43	K12573
SMS2	SMS2_scaffolds_min1000_P26766_110_S10_SMS2_spades_17_length_124771_cov_413_17
SMS2	SMS2_scaffolds_min1000_P26766_110_S10_SMS2_spades_2_length_297335_cov_408_44	K03218
SMS2	SMS2_scaffolds_min1000_P26766_110_S10_SMS2_spades_5_length_200523_cov_400_48	K02421
SMS2	SMS2_scaffolds_min1000_P26766_110_S10_SMS2_spades_6_length_197781_cov_387_15
SMS2	SMS2_scaffolds_min1000_P26766_110_S10_SMS2_spades_10_length_147761_cov_374_29	K09929
SMS2	SMS2_scaffolds_min1000_P26766_110_S10_SMS2_spades_10_length_147761_cov_374_118
SMS2	SMS2_scaffolds_min1000_P26766_110_S10_SMS2_spades_18_length_107213_cov_375_37	K07160
SMS2	SMS2_scaffolds_min1000_P26766_110_S10_SMS2_spades_18_length_107213_cov_375_62	K00059
SMS2	SMS2_scaffolds_min1000_P26766_110_S10_SMS2_spades_22_length_95020_cov_363_34	K06074
SMS2	SMS2_scaffolds_min1000_P26766_110_S10_SMS2_spades_40_length_30870_cov_373_24	K03331
SMS2	SMS2_scaffolds_min1000_P26766_110_S10_SMS2_spades_2_length_297335_cov_408_45	K02990
SMS2	SMS2_scaffolds_min1000_P26766_110_S10_SMS2_spades_2_length_297335_cov_408_67
SMS2	SMS2_scaffolds_min1000_P26766_110_S10_SMS2_spades_11_length_144962_cov_420_122	K03926
SMS2	SMS2_scaffolds_min1000_P26766_110_S10_SMS2_spades_22_length_95020_cov_363_47
SMS2	SMS2_scaffolds_min1000_P26766_110_S10_SMS2_spades_32_length_46829_cov_399_37
SMS2	SMS2_scaffolds_min1000_P26766_110_S10_SMS2_spades_33_length_44952_cov_390_29
SMS2	SMS2_scaffolds_min1000_P26766_110_S10_SMS2_spades_2_length_297335_cov_408_47	K02963
SMS2	SMS2_scaffolds_min1000_P26766_110_S10_SMS2_spades_30_length_50488_cov_397_23
SMS2	SMS2_scaffolds_min1000_P26766_110_S10_SMS2_spades_2_length_297335_cov_408_48	K02939
SMS2	SMS2_scaffolds_min1000_P26766_110_S10_SMS2_spades_2_length_297335_cov_408_157	K09920
SMS2	SMS2_scaffolds_min1000_P26766_110_S10_SMS2_spades_3_length_277482_cov_351_58
SMS2	SMS2_scaffolds_min1000_P26766_110_S10_SMS2_spades_5_length_200523_cov_400_56
SMS2	SMS2_scaffolds_min1000_P26766_110_S10_SMS2_spades_6_length_197781_cov_387_47	K09768
SMS2	SMS2_scaffolds_min1000_P26766_110_S10_SMS2_spades_7_length_180044_cov_434_143
SMS2	SMS2_scaffolds_min1000_P26766_110_S10_SMS2_spades_9_length_152950_cov_403_86	K02372
SMS2	SMS2_scaffolds_min1000_P26766_110_S10_SMS2_spades_14_length_133001_cov_436_18
SMS2	SMS2_scaffolds_min1000_P26766_110_S10_SMS2_spades_17_length_124771_cov_413_27	K03789
SMS2	SMS2_scaffolds_min1000_P26766_110_S10_SMS2_spades_24_length_82506_cov_432_38
SMS2	SMS2_scaffolds_min1000_P26766_110_S10_SMS2_spades_26_length_59345_cov_405_54
SMS2	SMS2_scaffolds_min1000_P26766_110_S10_SMS2_spades_40_length_30870_cov_373_2
SMS2	SMS2_scaffolds_min1000_P26766_110_S10_SMS2_spades_2_length_297335_cov_408_49
SMS2	SMS2_scaffolds_min1000_P26766_110_S10_SMS2_spades_4_length_224030_cov_451_101
SMS2	SMS2_scaffolds_min1000_P26766_110_S10_SMS2_spades_7_length_180044_cov_434_1
SMS2	SMS2_scaffolds_min1000_P26766_110_S10_SMS2_spades_14_length_133001_cov_436_40
SMS2	SMS2_scaffolds_min1000_P26766_110_S10_SMS2_spades_14_length_133001_cov_436_85
SMS2	SMS2_scaffolds_min1000_P26766_110_S10_SMS2_spades_14_length_133001_cov_436_86
SMS2	SMS2_scaffolds_min1000_P26766_110_S10_SMS2_spades_14_length_133001_cov_436_89
SMS2	SMS2_scaffolds_min1000_P26766_110_S10_SMS2_spades_14_length_133001_cov_436_90
SMS2	SMS2_scaffolds_min1000_P26766_110_S10_SMS2_spades_20_length_97616_cov_426_58
SMS2	SMS2_scaffolds_min1000_P26766_110_S10_SMS2_spades_40_length_30870_cov_373_27
SMS2	SMS2_scaffolds_min1000_P26766_110_S10_SMS2_spades_2_length_297335_cov_408_52
SMS2	SMS2_scaffolds_min1000_P26766_110_S10_SMS2_spades_3_length_277482_cov_351_18
SMS2	SMS2_scaffolds_min1000_P26766_110_S10_SMS2_spades_5_length_200523_cov_400_138
SMS2	SMS2_scaffolds_min1000_P26766_110_S10_SMS2_spades_6_length_197781_cov_387_94	K04063
SMS2	SMS2_scaffolds_min1000_P26766_110_S10_SMS2_spades_9_length_152950_cov_403_68
SMS2	SMS2_scaffolds_min1000_P26766_110_S10_SMS2_spades_13_length_133118_cov_416_34	K02871
SMS2	SMS2_scaffolds_min1000_P26766_110_S10_SMS2_spades_17_length_124771_cov_413_4
SMS2	SMS2_scaffolds_min1000_P26766_110_S10_SMS2_spades_21_length_95878_cov_408_27
SMS2	SMS2_scaffolds_min1000_P26766_110_S10_SMS2_spades_28_length_52770_cov_354_11
SMS2	SMS2_scaffolds_min1000_P26766_110_S10_SMS2_spades_35_length_40726_cov_369_8	K08234
SMS2	SMS2_scaffolds_min1000_P26766_110_S10_SMS2_spades_38_length_32473_cov_370_14
SMS2	SMS2_scaffolds_min1000_P26766_110_S10_SMS2_spades_47_length_18266_cov_456_4	K02867
SMS2	SMS2_scaffolds_min1000_P26766_110_S10_SMS2_spades_2_length_297335_cov_408_53
SMS2	SMS2_scaffolds_min1000_P26766_110_S10_SMS2_spades_5_length_200523_cov_400_122	K08311
SMS2	SMS2_scaffolds_min1000_P26766_110_S10_SMS2_spades_5_length_200523_cov_400_142	K09983
SMS2	SMS2_scaffolds_min1000_P26766_110_S10_SMS2_spades_11_length_144962_cov_420_91	K00891
SMS2	SMS2_scaffolds_min1000_P26766_110_S10_SMS2_spades_18_length_107213_cov_375_30
SMS2	SMS2_scaffolds_min1000_P26766_110_S10_SMS2_spades_26_length_59345_cov_405_44	K15012
SMS2	SMS2_scaffolds_min1000_P26766_110_S10_SMS2_spades_31_length_49115_cov_352_26	K11903
SMS2	SMS2_scaffolds_min1000_P26766_110_S10_SMS2_spades_2_length_297335_cov_408_54
SMS2	SMS2_scaffolds_min1000_P26766_110_S10_SMS2_spades_23_length_91638_cov_447_31	K12585
SMS2	SMS2_scaffolds_min1000_P26766_110_S10_SMS2_spades_43_length_21730_cov_419_1	K16092
SMS2	SMS2_scaffolds_min1000_P26766_110_S10_SMS2_spades_2_length_297335_cov_408_55	K03088
SMS2	SMS2_scaffolds_min1000_P26766_110_S10_SMS2_spades_8_length_165163_cov_402_79
SMS2	SMS2_scaffolds_min1000_P26766_110_S10_SMS2_spades_11_length_144962_cov_420_41	K02457
SMS2	SMS2_scaffolds_min1000_P26766_110_S10_SMS2_spades_14_length_133001_cov_436_69
SMS2	SMS2_scaffolds_min1000_P26766_110_S10_SMS2_spades_17_length_124771_cov_413_40
SMS2	SMS2_scaffolds_min1000_P26766_110_S10_SMS2_spades_21_length_95878_cov_408_93
SMS2	SMS2_scaffolds_min1000_P26766_110_S10_SMS2_spades_22_length_95020_cov_363_43	K23779
SMS2	SMS2_scaffolds_min1000_P26766_110_S10_SMS2_spades_23_length_91638_cov_447_18
SMS2	SMS2_scaffolds_min1000_P26766_110_S10_SMS2_spades_23_length_91638_cov_447_40
SMS2	SMS2_scaffolds_min1000_P26766_110_S10_SMS2_spades_32_length_46829_cov_399_2
SMS2	SMS2_scaffolds_min1000_P26766_110_S10_SMS2_spades_2_length_297335_cov_408_56
SMS2	SMS2_scaffolds_min1000_P26766_110_S10_SMS2_spades_3_length_277482_cov_351_161	K01588
SMS2	SMS2_scaffolds_min1000_P26766_110_S10_SMS2_spades_4_length_224030_cov_451_2	K00432
SMS2	SMS2_scaffolds_min1000_P26766_110_S10_SMS2_spades_5_length_200523_cov_400_4	K08296
SMS2	SMS2_scaffolds_min1000_P26766_110_S10_SMS2_spades_8_length_165163_cov_402_22
SMS2	SMS2_scaffolds_min1000_P26766_110_S10_SMS2_spades_11_length_144962_cov_420_30	K04760
SMS2	SMS2_scaffolds_min1000_P26766_110_S10_SMS2_spades_17_length_124771_cov_413_44	K01770
SMS2	SMS2_scaffolds_min1000_P26766_110_S10_SMS2_spades_21_length_95878_cov_408_11	K00954
SMS2	SMS2_scaffolds_min1000_P26766_110_S10_SMS2_spades_30_length_50488_cov_397_16
SMS2	SMS2_scaffolds_min1000_P26766_110_S10_SMS2_spades_31_length_49115_cov_352_6	K07507
SMS2	SMS2_scaffolds_min1000_P26766_110_S10_SMS2_spades_39_length_30870_cov_373_5
SMS2	SMS2_scaffolds_min1000_P26766_110_S10_SMS2_spades_41_length_28607_cov_435_28	K14407
SMS2	SMS2_scaffolds_min1000_P26766_110_S10_SMS2_spades_42_length_24372_cov_466_11
SMS2	SMS2_scaffolds_min1000_P26766_110_S10_SMS2_spades_2_length_297335_cov_408_58	K02314
SMS2	SMS2_scaffolds_min1000_P26766_110_S10_SMS2_spades_6_length_197781_cov_387_51	K03665
SMS2	SMS2_scaffolds_min1000_P26766_110_S10_SMS2_spades_8_length_165163_cov_402_121	K01883
SMS2	SMS2_scaffolds_min1000_P26766_110_S10_SMS2_spades_29_length_50558_cov_399_15
SMS2	SMS2_scaffolds_min1000_P26766_110_S10_SMS2_spades_2_length_297335_cov_408_59	K01775
SMS2	SMS2_scaffolds_min1000_P26766_110_S10_SMS2_spades_3_length_277482_cov_351_70	K02478
SMS2	SMS2_scaffolds_min1000_P26766_110_S10_SMS2_spades_7_length_180044_cov_434_29	K07708
SMS2	SMS2_scaffolds_min1000_P26766_110_S10_SMS2_spades_8_length_165163_cov_402_28
SMS2	SMS2_scaffolds_min1000_P26766_110_S10_SMS2_spades_11_length_144962_cov_420_59	K00052
SMS2	SMS2_scaffolds_min1000_P26766_110_S10_SMS2_spades_2_length_297335_cov_408_60
SMS2	SMS2_scaffolds_min1000_P26766_110_S10_SMS2_spades_3_length_277482_cov_351_126	K03812
SMS2	SMS2_scaffolds_min1000_P26766_110_S10_SMS2_spades_4_length_224030_cov_451_112
SMS2	SMS2_scaffolds_min1000_P26766_110_S10_SMS2_spades_6_length_197781_cov_387_32
SMS2	SMS2_scaffolds_min1000_P26766_110_S10_SMS2_spades_28_length_52770_cov_354_20	K03704
SMS2	SMS2_scaffolds_min1000_P26766_110_S10_SMS2_spades_2_length_297335_cov_408_61
SMS2	SMS2_scaffolds_min1000_P26766_110_S10_SMS2_spades_2_length_297335_cov_408_62	K09823
SMS2	SMS2_scaffolds_min1000_P26766_110_S10_SMS2_spades_2_length_297335_cov_408_110	K03402
SMS2	SMS2_scaffolds_min1000_P26766_110_S10_SMS2_spades_9_length_152950_cov_403_103
SMS2	SMS2_scaffolds_min1000_P26766_110_S10_SMS2_spades_11_length_144962_cov_420_46	K02462
SMS2	SMS2_scaffolds_min1000_P26766_110_S10_SMS2_spades_16_length_130030_cov_397_28	K03976
SMS2	SMS2_scaffolds_min1000_P26766_110_S10_SMS2_spades_24_length_82506_cov_432_43
SMS2	SMS2_scaffolds_min1000_P26766_110_S10_SMS2_spades_25_length_68818_cov_416_10
SMS2	SMS2_scaffolds_min1000_P26766_110_S10_SMS2_spades_2_length_297335_cov_408_63	K05539
SMS2	SMS2_scaffolds_min1000_P26766_110_S10_SMS2_spades_8_length_165163_cov_402_7
SMS2	SMS2_scaffolds_min1000_P26766_110_S10_SMS2_spades_10_length_147761_cov_374_38	K18968
SMS2	SMS2_scaffolds_min1000_P26766_110_S10_SMS2_spades_11_length_144962_cov_420_51
SMS2	SMS2_scaffolds_min1000_P26766_110_S10_SMS2_spades_12_length_137800_cov_359_4	K25109
SMS2	SMS2_scaffolds_min1000_P26766_110_S10_SMS2_spades_12_length_137800_cov_359_47	K07566
SMS2	SMS2_scaffolds_min1000_P26766_110_S10_SMS2_spades_35_length_40726_cov_369_35
SMS2	SMS2_scaffolds_min1000_P26766_110_S10_SMS2_spades_41_length_28607_cov_435_12	K07019
SMS2	SMS2_scaffolds_min1000_P26766_110_S10_SMS2_spades_50_length_15708_cov_372_14	K03778
SMS2	SMS2_scaffolds_min1000_P26766_110_S10_SMS2_spades_52_length_9861_cov_522_2
SMS2	SMS2_scaffolds_min1000_P26766_110_S10_SMS2_spades_59_length_4399_cov_987_3
SMS2	SMS2_scaffolds_min1000_P26766_110_S10_SMS2_spades_2_length_297335_cov_408_64
SMS2	SMS2_scaffolds_min1000_P26766_110_S10_SMS2_spades_3_length_277482_cov_351_10
SMS2	SMS2_scaffolds_min1000_P26766_110_S10_SMS2_spades_3_length_277482_cov_351_21
SMS2	SMS2_scaffolds_min1000_P26766_110_S10_SMS2_spades_18_length_107213_cov_375_13
SMS2	SMS2_scaffolds_min1000_P26766_110_S10_SMS2_spades_24_length_82506_cov_432_79
SMS2	SMS2_scaffolds_min1000_P26766_110_S10_SMS2_spades_48_length_17574_cov_344_6
SMS2	SMS2_scaffolds_min1000_P26766_110_S10_SMS2_spades_55_length_7294_cov_424_4
SMS2	SMS2_scaffolds_min1000_P26766_110_S10_SMS2_spades_2_length_297335_cov_408_65
SMS2	SMS2_scaffolds_min1000_P26766_110_S10_SMS2_spades_16_length_130030_cov_397_55
SMS2	SMS2_scaffolds_min1000_P26766_110_S10_SMS2_spades_22_length_95020_cov_363_64
SMS2	SMS2_scaffolds_min1000_P26766_110_S10_SMS2_spades_42_length_24372_cov_466_10
SMS2	SMS2_scaffolds_min1000_P26766_110_S10_SMS2_spades_2_length_297335_cov_408_69
SMS2	SMS2_scaffolds_min1000_P26766_110_S10_SMS2_spades_3_length_277482_cov_351_104	K07146
SMS2	SMS2_scaffolds_min1000_P26766_110_S10_SMS2_spades_5_length_200523_cov_400_13	K07114
SMS2	SMS2_scaffolds_min1000_P26766_110_S10_SMS2_spades_5_length_200523_cov_400_75
SMS2	SMS2_scaffolds_min1000_P26766_110_S10_SMS2_spades_6_length_197781_cov_387_28
SMS2	SMS2_scaffolds_min1000_P26766_110_S10_SMS2_spades_6_length_197781_cov_387_96	K03781
SMS2	SMS2_scaffolds_min1000_P26766_110_S10_SMS2_spades_21_length_95878_cov_408_40	K09811
SMS2	SMS2_scaffolds_min1000_P26766_110_S10_SMS2_spades_41_length_28607_cov_435_17	K18643
SMS2	SMS2_scaffolds_min1000_P26766_110_S10_SMS2_spades_44_length_20048_cov_441_2	K03040
SMS2	SMS2_scaffolds_min1000_P26766_110_S10_SMS2_spades_62_length_3474_cov_800_3
SMS2	SMS2_scaffolds_min1000_P26766_110_S10_SMS2_spades_2_length_297335_cov_408_71
SMS2	SMS2_scaffolds_min1000_P26766_110_S10_SMS2_spades_3_length_277482_cov_351_211	K01902
SMS2	SMS2_scaffolds_min1000_P26766_110_S10_SMS2_spades_6_length_197781_cov_387_20
SMS2	SMS2_scaffolds_min1000_P26766_110_S10_SMS2_spades_8_length_165163_cov_402_103	K21218
SMS2	SMS2_scaffolds_min1000_P26766_110_S10_SMS2_spades_8_length_165163_cov_402_112	K01963
SMS2	SMS2_scaffolds_min1000_P26766_110_S10_SMS2_spades_12_length_137800_cov_359_8	K01990
SMS2	SMS2_scaffolds_min1000_P26766_110_S10_SMS2_spades_15_length_131697_cov_377_92	K05803
SMS2	SMS2_scaffolds_min1000_P26766_110_S10_SMS2_spades_18_length_107213_cov_375_41
SMS2	SMS2_scaffolds_min1000_P26766_110_S10_SMS2_spades_20_length_97616_cov_426_39
SMS2	SMS2_scaffolds_min1000_P26766_110_S10_SMS2_spades_27_length_56471_cov_447_26	K05804
SMS2	SMS2_scaffolds_min1000_P26766_110_S10_SMS2_spades_33_length_44952_cov_390_21	K05802
SMS2	SMS2_scaffolds_min1000_P26766_110_S10_SMS2_spades_2_length_297335_cov_408_73
SMS2	SMS2_scaffolds_min1000_P26766_110_S10_SMS2_spades_22_length_95020_cov_363_58
SMS2	SMS2_scaffolds_min1000_P26766_110_S10_SMS2_spades_2_length_297335_cov_408_74
SMS2	SMS2_scaffolds_min1000_P26766_110_S10_SMS2_spades_24_length_82506_cov_432_30	K01354
SMS2	SMS2_scaffolds_min1000_P26766_110_S10_SMS2_spades_2_length_297335_cov_408_75
SMS2	SMS2_scaffolds_min1000_P26766_110_S10_SMS2_spades_23_length_91638_cov_447_53
SMS2	SMS2_scaffolds_min1000_P26766_110_S10_SMS2_spades_35_length_40726_cov_369_12
SMS2	SMS2_scaffolds_min1000_P26766_110_S10_SMS2_spades_2_length_297335_cov_408_78	K05501
SMS2	SMS2_scaffolds_min1000_P26766_110_S10_SMS2_spades_7_length_180044_cov_434_77
SMS2	SMS2_scaffolds_min1000_P26766_110_S10_SMS2_spades_13_length_133118_cov_416_45	K12961
SMS2	SMS2_scaffolds_min1000_P26766_110_S10_SMS2_spades_18_length_107213_cov_375_58	K07040
SMS2	SMS2_scaffolds_min1000_P26766_110_S10_SMS2_spades_22_length_95020_cov_363_66
SMS2	SMS2_scaffolds_min1000_P26766_110_S10_SMS2_spades_23_length_91638_cov_447_9
SMS2	SMS2_scaffolds_min1000_P26766_110_S10_SMS2_spades_24_length_82506_cov_432_24
SMS2	SMS2_scaffolds_min1000_P26766_110_S10_SMS2_spades_25_length_68818_cov_416_16	K03088
SMS2	SMS2_scaffolds_min1000_P26766_110_S10_SMS2_spades_45_length_19043_cov_381_15	K02494
SMS2	SMS2_scaffolds_min1000_P26766_110_S10_SMS2_spades_2_length_297335_cov_408_79	K13038
SMS2	SMS2_scaffolds_min1000_P26766_110_S10_SMS2_spades_3_length_277482_cov_351_38	K01126
SMS2	SMS2_scaffolds_min1000_P26766_110_S10_SMS2_spades_3_length_277482_cov_351_163	K00826
SMS2	SMS2_scaffolds_min1000_P26766_110_S10_SMS2_spades_6_length_197781_cov_387_93
SMS2	SMS2_scaffolds_min1000_P26766_110_S10_SMS2_spades_13_length_133118_cov_416_67	K03590
SMS2	SMS2_scaffolds_min1000_P26766_110_S10_SMS2_spades_17_length_124771_cov_413_14	K00058
SMS2	SMS2_scaffolds_min1000_P26766_110_S10_SMS2_spades_28_length_52770_cov_354_10	K09808
SMS2	SMS2_scaffolds_min1000_P26766_110_S10_SMS2_spades_29_length_50558_cov_399_41	K03320
SMS2	SMS2_scaffolds_min1000_P26766_110_S10_SMS2_spades_2_length_297335_cov_408_80	K03630
SMS2	SMS2_scaffolds_min1000_P26766_110_S10_SMS2_spades_10_length_147761_cov_374_95	K02342
SMS2	SMS2_scaffolds_min1000_P26766_110_S10_SMS2_spades_11_length_144962_cov_420_47
SMS2	SMS2_scaffolds_min1000_P26766_110_S10_SMS2_spades_2_length_297335_cov_408_82	K02902
SMS2	SMS2_scaffolds_min1000_P26766_110_S10_SMS2_spades_3_length_277482_cov_351_198
SMS2	SMS2_scaffolds_min1000_P26766_110_S10_SMS2_spades_6_length_197781_cov_387_87
SMS2	SMS2_scaffolds_min1000_P26766_110_S10_SMS2_spades_15_length_131697_cov_377_29
SMS2	SMS2_scaffolds_min1000_P26766_110_S10_SMS2_spades_17_length_124771_cov_413_49
SMS2	SMS2_scaffolds_min1000_P26766_110_S10_SMS2_spades_18_length_107213_cov_375_63	K02078
SMS2	SMS2_scaffolds_min1000_P26766_110_S10_SMS2_spades_46_length_18832_cov_537_11
SMS2	SMS2_scaffolds_min1000_P26766_110_S10_SMS2_spades_2_length_297335_cov_408_83	K02913
SMS2	SMS2_scaffolds_min1000_P26766_110_S10_SMS2_spades_5_length_200523_cov_400_133
SMS2	SMS2_scaffolds_min1000_P26766_110_S10_SMS2_spades_6_length_197781_cov_387_36
SMS2	SMS2_scaffolds_min1000_P26766_110_S10_SMS2_spades_7_length_180044_cov_434_32
SMS2	SMS2_scaffolds_min1000_P26766_110_S10_SMS2_spades_12_length_137800_cov_359_23
SMS2	SMS2_scaffolds_min1000_P26766_110_S10_SMS2_spades_12_length_137800_cov_359_54
SMS2	SMS2_scaffolds_min1000_P26766_110_S10_SMS2_spades_23_length_91638_cov_447_65
SMS2	SMS2_scaffolds_min1000_P26766_110_S10_SMS2_spades_2_length_297335_cov_408_85	K05805
SMS2	SMS2_scaffolds_min1000_P26766_110_S10_SMS2_spades_3_length_277482_cov_351_40
SMS2	SMS2_scaffolds_min1000_P26766_110_S10_SMS2_spades_17_length_124771_cov_413_93	K00950
SMS2	SMS2_scaffolds_min1000_P26766_110_S10_SMS2_spades_19_length_99241_cov_386_74
SMS2	SMS2_scaffolds_min1000_P26766_110_S10_SMS2_spades_21_length_95878_cov_408_49	K03071
SMS2	SMS2_scaffolds_min1000_P26766_110_S10_SMS2_spades_23_length_91638_cov_447_55
SMS2	SMS2_scaffolds_min1000_P26766_110_S10_SMS2_spades_25_length_68818_cov_416_5
SMS2	SMS2_scaffolds_min1000_P26766_110_S10_SMS2_spades_26_length_59345_cov_405_34
SMS2	SMS2_scaffolds_min1000_P26766_110_S10_SMS2_spades_31_length_49115_cov_352_32
SMS2	SMS2_scaffolds_min1000_P26766_110_S10_SMS2_spades_2_length_297335_cov_408_89
SMS2	SMS2_scaffolds_min1000_P26766_110_S10_SMS2_spades_5_length_200523_cov_400_87	K02397
SMS2	SMS2_scaffolds_min1000_P26766_110_S10_SMS2_spades_2_length_297335_cov_408_90
SMS2	SMS2_scaffolds_min1000_P26766_110_S10_SMS2_spades_4_length_224030_cov_451_86	K01425
SMS2	SMS2_scaffolds_min1000_P26766_110_S10_SMS2_spades_9_length_152950_cov_403_40	K12972
SMS2	SMS2_scaffolds_min1000_P26766_110_S10_SMS2_spades_11_length_144962_cov_420_11	K02257
SMS2	SMS2_scaffolds_min1000_P26766_110_S10_SMS2_spades_11_length_144962_cov_420_28
SMS2	SMS2_scaffolds_min1000_P26766_110_S10_SMS2_spades_12_length_137800_cov_359_15	K12243
SMS2	SMS2_scaffolds_min1000_P26766_110_S10_SMS2_spades_14_length_133001_cov_436_7
SMS2	SMS2_scaffolds_min1000_P26766_110_S10_SMS2_spades_14_length_133001_cov_436_33
SMS2	SMS2_scaffolds_min1000_P26766_110_S10_SMS2_spades_18_length_107213_cov_375_86
SMS2	SMS2_scaffolds_min1000_P26766_110_S10_SMS2_spades_24_length_82506_cov_432_19
SMS2	SMS2_scaffolds_min1000_P26766_110_S10_SMS2_spades_27_length_56471_cov_447_8	K03733
SMS2	SMS2_scaffolds_min1000_P26766_110_S10_SMS2_spades_31_length_49115_cov_352_15	K01714
SMS2	SMS2_scaffolds_min1000_P26766_110_S10_SMS2_spades_2_length_297335_cov_408_92	K02652
SMS2	SMS2_scaffolds_min1000_P26766_110_S10_SMS2_spades_2_length_297335_cov_408_93	K00859
SMS2	SMS2_scaffolds_min1000_P26766_110_S10_SMS2_spades_3_length_277482_cov_351_84	K03773
SMS2	SMS2_scaffolds_min1000_P26766_110_S10_SMS2_spades_7_length_180044_cov_434_13
SMS2	SMS2_scaffolds_min1000_P26766_110_S10_SMS2_spades_10_length_147761_cov_374_111	K03550
SMS2	SMS2_scaffolds_min1000_P26766_110_S10_SMS2_spades_11_length_144962_cov_420_2	K01356
SMS2	SMS2_scaffolds_min1000_P26766_110_S10_SMS2_spades_11_length_144962_cov_420_19	K03411
SMS2	SMS2_scaffolds_min1000_P26766_110_S10_SMS2_spades_17_length_124771_cov_413_19
SMS2	SMS2_scaffolds_min1000_P26766_110_S10_SMS2_spades_20_length_97616_cov_426_37
SMS2	SMS2_scaffolds_min1000_P26766_110_S10_SMS2_spades_36_length_38923_cov_446_18
SMS2	SMS2_scaffolds_min1000_P26766_110_S10_SMS2_spades_41_length_28607_cov_435_24	K22105
SMS2	SMS2_scaffolds_min1000_P26766_110_S10_SMS2_spades_2_length_297335_cov_408_94	K02654
SMS2	SMS2_scaffolds_min1000_P26766_110_S10_SMS2_spades_15_length_131697_cov_377_19	K02521
SMS2	SMS2_scaffolds_min1000_P26766_110_S10_SMS2_spades_16_length_130030_cov_397_103
SMS2	SMS2_scaffolds_min1000_P26766_110_S10_SMS2_spades_17_length_124771_cov_413_60	K05844
SMS2	SMS2_scaffolds_min1000_P26766_110_S10_SMS2_spades_23_length_91638_cov_447_62
SMS2	SMS2_scaffolds_min1000_P26766_110_S10_SMS2_spades_33_length_44952_cov_390_35	K04763
SMS2	SMS2_scaffolds_min1000_P26766_110_S10_SMS2_spades_44_length_20048_cov_441_20
SMS2	SMS2_scaffolds_min1000_P26766_110_S10_SMS2_spades_2_length_297335_cov_408_95	K02653
SMS2	SMS2_scaffolds_min1000_P26766_110_S10_SMS2_spades_7_length_180044_cov_434_145
SMS2	SMS2_scaffolds_min1000_P26766_110_S10_SMS2_spades_10_length_147761_cov_374_60	K07126
SMS2	SMS2_scaffolds_min1000_P26766_110_S10_SMS2_spades_12_length_137800_cov_359_45
SMS2	SMS2_scaffolds_min1000_P26766_110_S10_SMS2_spades_18_length_107213_cov_375_64	K09458
SMS2	SMS2_scaffolds_min1000_P26766_110_S10_SMS2_spades_44_length_20048_cov_441_25	K02004
SMS2	SMS2_scaffolds_min1000_P26766_110_S10_SMS2_spades_2_length_297335_cov_408_96	K02652
SMS2	SMS2_scaffolds_min1000_P26766_110_S10_SMS2_spades_7_length_180044_cov_434_74
SMS2	SMS2_scaffolds_min1000_P26766_110_S10_SMS2_spades_29_length_50558_cov_399_28	K03281
SMS2	SMS2_scaffolds_min1000_P26766_110_S10_SMS2_spades_2_length_297335_cov_408_98	K00767
SMS2	SMS2_scaffolds_min1000_P26766_110_S10_SMS2_spades_2_length_297335_cov_408_257	K13789
SMS2	SMS2_scaffolds_min1000_P26766_110_S10_SMS2_spades_3_length_277482_cov_351_122	K00020
SMS2	SMS2_scaffolds_min1000_P26766_110_S10_SMS2_spades_5_length_200523_cov_400_117	K00963
SMS2	SMS2_scaffolds_min1000_P26766_110_S10_SMS2_spades_5_length_200523_cov_400_147	K01061
SMS2	SMS2_scaffolds_min1000_P26766_110_S10_SMS2_spades_13_length_133118_cov_416_19
SMS2	SMS2_scaffolds_min1000_P26766_110_S10_SMS2_spades_14_length_133001_cov_436_64
SMS2	SMS2_scaffolds_min1000_P26766_110_S10_SMS2_spades_20_length_97616_cov_426_14
SMS2	SMS2_scaffolds_min1000_P26766_110_S10_SMS2_spades_20_length_97616_cov_426_26
SMS2	SMS2_scaffolds_min1000_P26766_110_S10_SMS2_spades_35_length_40726_cov_369_36
[truncated: 23,288 more rows]

## Sheet: TableS2d_Pathways
Table S2d: Metabolic pathways in bacterial slick SML isolates, as reconstructed from predicted KEGG numbers.
Strain	Gene	Predicted pathway
SMS2	K02452 SMS2_scaffolds_min1000_P26766_110_S10_SMS2_spades_11_length_144962_cov_420_36	general secretion pathway -- gsp
SMS2	K02453 SMS2_scaffolds_min1000_P26766_110_S10_SMS2_spades_11_length_144962_cov_420_37	general secretion pathway -- gsp
SMS2	K02454 SMS2_scaffolds_min1000_P26766_110_S10_SMS2_spades_11_length_144962_cov_420_38	general secretion pathway -- gsp
SMS2	K02455 SMS2_scaffolds_min1000_P26766_110_S10_SMS2_spades_11_length_144962_cov_420_39	general secretion pathway -- gsp
SMS2	K02456 SMS2_scaffolds_min1000_P26766_110_S10_SMS2_spades_11_length_144962_cov_420_40,	general secretion pathway -- gsp
SMS2	K02457 SMS2_scaffolds_min1000_P26766_110_S10_SMS2_spades_11_length_144962_cov_420_41	general secretion pathway -- gsp
SMS2	K02458 SMS2_scaffolds_min1000_P26766_110_S10_SMS2_spades_11_length_144962_cov_420_42	general secretion pathway -- gsp
SMS2	K02459 SMS2_scaffolds_min1000_P26766_110_S10_SMS2_spades_11_length_144962_cov_420_43	general secretion pathway -- gsp
SMS2	K02460 SMS2_scaffolds_min1000_P26766_110_S10_SMS2_spades_11_length_144962_cov_420_44	general secretion pathway -- gsp
SMS2	K02461 SMS2_scaffolds_min1000_P26766_110_S10_SMS2_spades_11_length_144962_cov_420_45	general secretion pathway -- gsp
SMS2	K02462 SMS2_scaffolds_min1000_P26766_110_S10_SMS2_spades_11_length_144962_cov_420_46	general secretion pathway -- gsp
SMS2	K11893 SMS2_scaffolds_min1000_P26766_110_S10_SMS2_spades_31_length_49115_cov_352_28	type VI secretion system -- imp/hcp
SMS2	K11895 SMS2_scaffolds_min1000_P26766_110_S10_SMS2_spades_31_length_49115_cov_352_35	type VI secretion system -- imp/hcp
SMS2	K11900 SMS2_scaffolds_min1000_P26766_110_S10_SMS2_spades_31_length_49115_cov_352_25	type VI secretion system -- imp/hcp
SMS2	K11901 SMS2_scaffolds_min1000_P26766_110_S10_SMS2_spades_31_length_49115_cov_352_24	type VI secretion system -- imp/hcp
SMS2	K11903 SMS2_scaffolds_min1000_P26766_110_S10_SMS2_spades_31_length_49115_cov_352_26	type VI secretion system -- imp/hcp
SMS2	K03406 SMS2_scaffolds_min1000_P26766_110_S10_SMS2_spades_5_length_200523_cov_400_137	Chemotaxis -- mcp/che
SMS2	K03407 SMS2_scaffolds_min1000_P26766_110_S10_SMS2_spades_5_length_200523_cov_400_40	Chemotaxis -- mcp/che
SMS2	K03408 SMS2_scaffolds_min1000_P26766_110_S10_SMS2_spades_5_length_200523_cov_400_35	Chemotaxis -- mcp/che
SMS2	K03410 SMS2_scaffolds_min1000_P26766_110_S10_SMS2_spades_6_length_197781_cov_387_75	Chemotaxis -- mcp/che
SMS2	K03411 SMS2_scaffolds_min1000_P26766_110_S10_SMS2_spades_11_length_144962_cov_420_19	Chemotaxis -- mcp/che
SMS2	K03412 SMS2_scaffolds_min1000_P26766_110_S10_SMS2_spades_5_length_200523_cov_400_39	Chemotaxis -- mcp/che
SMS2	K03413 SMS2_scaffolds_min1000_P26766_110_S10_SMS2_spades_5_length_200523_cov_400_42	Chemotaxis -- mcp/che
SMS2	K03414 SMS2_scaffolds_min1000_P26766_110_S10_SMS2_spades_5_length_200523_cov_400_41	Chemotaxis -- mcp/che
SMS2	K03415 SMS2_scaffolds_min1000_P26766_110_S10_SMS2_spades_5_length_200523_cov_400_99,	Chemotaxis -- mcp/che
SMS2	K02556 SMS2_scaffolds_min1000_P26766_110_S10_SMS2_spades_5_length_200523_cov_400_38	Chemotaxis -- mot
SMS2	K02557 SMS2_scaffolds_min1000_P26766_110_S10_SMS2_spades_5_length_200523_cov_400_37	Chemotaxis -- mot
SMS2	K02386 SMS2_scaffolds_min1000_P26766_110_S10_SMS2_spades_5_length_200523_cov_400_100	Flagellum -- flg
SMS2	K02387 SMS2_scaffolds_min1000_P26766_110_S10_SMS2_spades_5_length_200523_cov_400_97	Flagellum -- flg
SMS2	K02388 SMS2_scaffolds_min1000_P26766_110_S10_SMS2_spades_5_length_200523_cov_400_96	Flagellum -- flg
SMS2	K02389 SMS2_scaffolds_min1000_P26766_110_S10_SMS2_spades_5_length_200523_cov_400_95	Flagellum -- flg
SMS2	K02390 SMS2_scaffolds_min1000_P26766_110_S10_SMS2_spades_5_length_200523_cov_400_94	Flagellum -- flg
SMS2	K02391 SMS2_scaffolds_min1000_P26766_110_S10_SMS2_spades_5_length_200523_cov_400_93	Flagellum -- flg
SMS2	K02392 SMS2_scaffolds_min1000_P26766_110_S10_SMS2_spades_5_length_200523_cov_400_92	Flagellum -- flg
SMS2	K02393 SMS2_scaffolds_min1000_P26766_110_S10_SMS2_spades_5_length_200523_cov_400_91	Flagellum -- flg
SMS2	K02394 SMS2_scaffolds_min1000_P26766_110_S10_SMS2_spades_5_length_200523_cov_400_90	Flagellum -- flg
SMS2	K02395 SMS2_scaffolds_min1000_P26766_110_S10_SMS2_spades_5_length_200523_cov_400_89	Flagellum -- flg
SMS2	K02396 SMS2_scaffolds_min1000_P26766_110_S10_SMS2_spades_5_length_200523_cov_400_88	Flagellum -- flg
SMS2	K02397 SMS2_scaffolds_min1000_P26766_110_S10_SMS2_spades_5_length_200523_cov_400_87	Flagellum -- flg
SMS2	K02400 SMS2_scaffolds_min1000_P26766_110_S10_SMS2_spades_5_length_200523_cov_400_46	Flagellum -- flh
SMS2	K02401 SMS2_scaffolds_min1000_P26766_110_S10_SMS2_spades_5_length_200523_cov_400_47	Flagellum -- flh
SMS2	K02405 SMS2_scaffolds_min1000_P26766_110_S10_SMS2_spades_5_length_200523_cov_400_43	Flagellum -- fli
SMS2	K02406 SMS2_scaffolds_min1000_P26766_110_S10_SMS2_spades_5_length_200523_cov_400_85	Flagellum -- fli
SMS2	K02407 SMS2_scaffolds_min1000_P26766_110_S10_SMS2_spades_5_length_200523_cov_400_83	Flagellum -- fli
SMS2	K02408 SMS2_scaffolds_min1000_P26766_110_S10_SMS2_spades_5_length_200523_cov_400_61	Flagellum -- fli
SMS2	K02409 SMS2_scaffolds_min1000_P26766_110_S10_SMS2_spades_5_length_200523_cov_400_60	Flagellum -- fli
SMS2	K02410 SMS2_scaffolds_min1000_P26766_110_S10_SMS2_spades_5_length_200523_cov_400_59	Flagellum -- fli
SMS2	K02411 SMS2_scaffolds_min1000_P26766_110_S10_SMS2_spades_5_length_200523_cov_400_58	Flagellum -- fli
SMS2	K02412 SMS2_scaffolds_min1000_P26766_110_S10_SMS2_spades_5_length_200523_cov_400_57	Flagellum -- fli
SMS2	K02414 SMS2_scaffolds_min1000_P26766_110_S10_SMS2_spades_5_length_200523_cov_400_55	Flagellum -- fli
SMS2	K02415 SMS2_scaffolds_min1000_P26766_110_S10_SMS2_spades_5_length_200523_cov_400_54	Flagellum -- fli
SMS2	K02416 SMS2_scaffolds_min1000_P26766_110_S10_SMS2_spades_5_length_200523_cov_400_53	Flagellum -- fli
SMS2	K02417 SMS2_scaffolds_min1000_P26766_110_S10_SMS2_spades_5_length_200523_cov_400_52	Flagellum -- fli
SMS2	K02419 SMS2_scaffolds_min1000_P26766_110_S10_SMS2_spades_5_length_200523_cov_400_50	Flagellum -- fli
SMS2	K02420 SMS2_scaffolds_min1000_P26766_110_S10_SMS2_spades_5_length_200523_cov_400_49	Flagellum -- fli
SMS2	K02421 SMS2_scaffolds_min1000_P26766_110_S10_SMS2_spades_5_length_200523_cov_400_48	Flagellum -- fli
SMS2	K02422 SMS2_scaffolds_min1000_P26766_110_S10_SMS2_spades_5_length_200523_cov_400_67	Flagellum -- fli
SMS2	K02424 SMS2_scaffolds_min1000_P26766_110_S10_SMS2_spades_35_length_40726_cov_369_34	Flagellum -- fli
SMS3	K02452 SMS3_scaffolds_min1000_P24861_160_S65_SMS3_spades_7_length_297155_cov_4174_45	general secretion pathway -- gsp
SMS3	K02453 SMS3_scaffolds_min1000_P24861_160_S65_SMS3_spades_7_length_297155_cov_4174_44	general secretion pathway -- gsp
SMS3	K02454 SMS3_scaffolds_min1000_P24861_160_S65_SMS3_spades_7_length_297155_cov_4174_43	general secretion pathway -- gsp
SMS3	K02455 SMS3_scaffolds_min1000_P24861_160_S65_SMS3_spades_7_length_297155_cov_4174_42	general secretion pathway -- gsp
SMS3	K02456 SMS3_scaffolds_min1000_P24861_160_S65_SMS3_spades_7_length_297155_cov_4174_41	general secretion pathway -- gsp
SMS3	K02457 SMS3_scaffolds_min1000_P24861_160_S65_SMS3_spades_7_length_297155_cov_4174_40	general secretion pathway -- gsp
SMS3	K02458 SMS3_scaffolds_min1000_P24861_160_S65_SMS3_spades_7_length_297155_cov_4174_39	general secretion pathway -- gsp
SMS3	K02459 SMS3_scaffolds_min1000_P24861_160_S65_SMS3_spades_7_length_297155_cov_4174_38	general secretion pathway -- gsp
SMS3	K02460 SMS3_scaffolds_min1000_P24861_160_S65_SMS3_spades_7_length_297155_cov_4174_37	general secretion pathway -- gsp
SMS3	K02461 SMS3_scaffolds_min1000_P24861_160_S65_SMS3_spades_7_length_297155_cov_4174_36	general secretion pathway -- gsp
SMS3	K11890 SMS3_scaffolds_min1000_P24861_160_S65_SMS3_spades_6_length_297506_cov_2594_36	type VI secretion system -- imp/hcp/vas
SMS3	K11891 SMS3_scaffolds_min1000_P24861_160_S65_SMS3_spades_6_length_297506_cov_2594_35	type VI secretion system -- imp/hcp/vas
SMS3	K11893 SMS3_scaffolds_min1000_P24861_160_S65_SMS3_spades_6_length_297506_cov_2594_33	type VI secretion system -- imp/hcp/vas
SMS3	K11895 SMS3_scaffolds_min1000_P24861_160_S65_SMS3_spades_6_length_297506_cov_2594_45	type VI secretion system -- imp/hcp/vas
SMS3	K11900 SMS3_scaffolds_min1000_P24861_160_S65_SMS3_spades_6_length_297506_cov_2594_40	type VI secretion system -- imp/hcp/vas
SMS3	K11901 SMS3_scaffolds_min1000_P24861_160_S65_SMS3_spades_6_length_297506_cov_2594_39	type VI secretion system -- imp/hcp/vas
SMS3	K11902 SMS3_scaffolds_min1000_P24861_160_S65_SMS3_spades_6_length_297506_cov_2594_38	type VI secretion system -- imp/hcp/vas
SMS3	K11907 SMS3_scaffolds_min1000_P24861_160_S65_SMS3_spades_6_length_297506_cov_2594_46	type VI secretion system -- imp/hcp/vas
SMS3	K03406 SMS3_scaffolds_min1000_P24861_160_S65_SMS3_spades_5_length_347479_cov_3011_164	Chemotaxis -- mcp/che
SMS3	K03407 SMS3_scaffolds_min1000_P24861_160_S65_SMS3_spades_5_length_347479_cov_3011_184	Chemotaxis -- mcp/che
SMS3	K03408 SMS3_scaffolds_min1000_P24861_160_S65_SMS3_spades_5_length_347479_cov_3011_178	Chemotaxis -- mcp/che
SMS3	K03412 SMS3_scaffolds_min1000_P24861_160_S65_SMS3_spades_5_length_347479_cov_3011_183	Chemotaxis -- mcp/che
SMS3	K03413 SMS3_scaffolds_min1000_P24861_160_S65_SMS3_spades_5_length_347479_cov_3011_186	Chemotaxis -- mcp/che
SMS3	K03414 SMS3_scaffolds_min1000_P24861_160_S65_SMS3_spades_5_length_347479_cov_3011_185	Chemotaxis -- mcp/che
SMS3	K03415 SMS3_scaffolds_min1000_P24861_160_S65_SMS3_spades_5_length_347479_cov_3011_238	Chemotaxis -- mcp/che
SMS3	K02556 SMS3_scaffolds_min1000_P24861_160_S65_SMS3_spades_5_length_347479_cov_3011_182	Chemotaxis -- mot
SMS3	K02556 SMS3_scaffolds_min1000_P24861_160_S65_SMS3_spades_5_length_347479_cov_3011_181	Chemotaxis -- mot
SMS3	K02386 SMS3_scaffolds_min1000_P24861_160_S65_SMS3_spades_5_length_347479_cov_3011_239	Flagellum -- flg
SMS3	K02387 SMS3_scaffolds_min1000_P24861_160_S65_SMS3_spades_5_length_347479_cov_3011_236	Flagellum -- flg
SMS3	K02388 SMS3_scaffolds_min1000_P24861_160_S65_SMS3_spades_5_length_347479_cov_3011_235	Flagellum -- flg
SMS3	K02389 SMS3_scaffolds_min1000_P24861_160_S65_SMS3_spades_5_length_347479_cov_3011_234	Flagellum -- flg
SMS3	K02390 SMS3_scaffolds_min1000_P24861_160_S65_SMS3_spades_5_length_347479_cov_3011_233	Flagellum -- flg
SMS3	K02391 SMS3_scaffolds_min1000_P24861_160_S65_SMS3_spades_5_length_347479_cov_3011_232	Flagellum -- flg
SMS3	K02392 SMS3_scaffolds_min1000_P24861_160_S65_SMS3_spades_5_length_347479_cov_3011_231	Flagellum -- flg
SMS3	K02393 SMS3_scaffolds_min1000_P24861_160_S65_SMS3_spades_5_length_347479_cov_3011_230	Flagellum -- flg
SMS3	K02394 SMS3_scaffolds_min1000_P24861_160_S65_SMS3_spades_5_length_347479_cov_3011_229	Flagellum -- flg
SMS3	K02395 SMS3_scaffolds_min1000_P24861_160_S65_SMS3_spades_5_length_347479_cov_3011_228	Flagellum -- flg
SMS3	K02396 SMS3_scaffolds_min1000_P24861_160_S65_SMS3_spades_5_length_347479_cov_3011_227	Flagellum -- flg
SMS3	K02397 SMS3_scaffolds_min1000_P24861_160_S65_SMS3_spades_5_length_347479_cov_3011_226	Flagellum -- flg
SMS3	K02400 SMS3_scaffolds_min1000_P24861_160_S65_SMS3_spades_5_length_347479_cov_3011_190	Flagellum -- fli
SMS3	K02401 SMS3_scaffolds_min1000_P24861_160_S65_SMS3_spades_5_length_347479_cov_3011_191	Flagellum -- fli
SMS3	K02405 SMS3_scaffolds_min1000_P24861_160_S65_SMS3_spades_5_length_347479_cov_3011_187	Flagellum -- fli
SMS3	K02406 SMS3_scaffolds_min1000_P24861_160_S65_SMS3_spades_5_length_347479_cov_3011_224	Flagellum -- fli
SMS3	K02407 SMS3_scaffolds_min1000_P24861_160_S65_SMS3_spades_5_length_347479_cov_3011_221	Flagellum -- fli
SMS3	K02408 SMS3_scaffolds_min1000_P24861_160_S65_SMS3_spades_5_length_347479_cov_3011_205	Flagellum -- fli
SMS3	K02409 SMS3_scaffolds_min1000_P24861_160_S65_SMS3_spades_5_length_347479_cov_3011_204	Flagellum -- fli
SMS3	K02410 SMS3_scaffolds_min1000_P24861_160_S65_SMS3_spades_5_length_347479_cov_3011_203	Flagellum -- fli
SMS3	K02411 SMS3_scaffolds_min1000_P24861_160_S65_SMS3_spades_5_length_347479_cov_3011_202	Flagellum -- fli
SMS3	K02412 SMS3_scaffolds_min1000_P24861_160_S65_SMS3_spades_5_length_347479_cov_3011_201	Flagellum -- fli
SMS3	K02414 SMS3_scaffolds_min1000_P24861_160_S65_SMS3_spades_5_length_347479_cov_3011_199	Flagellum -- fli
SMS3	K02415 SMS3_scaffolds_min1000_P24861_160_S65_SMS3_spades_10_length_215416_cov_3402_19	Flagellum -- fli
SMS3	K02416 SMS3_scaffolds_min1000_P24861_160_S65_SMS3_spades_5_length_347479_cov_3011_197	Flagellum -- fli
SMS3	K02417 SMS3_scaffolds_min1000_P24861_160_S65_SMS3_spades_5_length_347479_cov_3011_196	Flagellum -- fli
SMS3	K02418 SMS3_scaffolds_min1000_P24861_160_S65_SMS3_spades_5_length_347479_cov_3011_195	Flagellum -- fli
SMS3	K02419 SMS3_scaffolds_min1000_P24861_160_S65_SMS3_spades_5_length_347479_cov_3011_194	Flagellum -- fli
SMS3	K02420 SMS3_scaffolds_min1000_P24861_160_S65_SMS3_spades_5_length_347479_cov_3011_193	Flagellum -- fli
SMS3	K02421 SMS3_scaffolds_min1000_P24861_160_S65_SMS3_spades_5_length_347479_cov_3011_192	Flagellum -- fli
SMS3	K02422 SMS3_scaffolds_min1000_P24861_160_S65_SMS3_spades_5_length_347479_cov_3011_220	Flagellum -- fli
SMS8	K02386 NG-32195_SMS8_spades_min1000_NG_32195_SMS8_spades_3_length_559453_cov_168_101	Flagellum -- flg
SMS8	K02387 NG-32195_SMS8_spades_min1000_NG_32195_SMS8_spades_3_length_559453_cov_168_104	Flagellum -- flg
SMS8	K02388 NG-32195_SMS8_spades_min1000_NG_32195_SMS8_spades_3_length_559453_cov_168_105	Flagellum -- flg
SMS8	K02389 NG-32195_SMS8_spades_min1000_NG_32195_SMS8_spades_3_length_559453_cov_168_106	Flagellum -- flg
SMS8	K02390 NG-32195_SMS8_spades_min1000_NG_32195_SMS8_spades_3_length_559453_cov_168_107	Flagellum -- flg
SMS8	K02391 NG-32195_SMS8_spades_min1000_NG_32195_SMS8_spades_3_length_559453_cov_168_108	Flagellum -- flg
SMS8	K02392 NG-32195_SMS8_spades_min1000_NG_32195_SMS8_spades_3_length_559453_cov_168_109	Flagellum -- flg
SMS8	K02393 NG-32195_SMS8_spades_min1000_NG_32195_SMS8_spades_3_length_559453_cov_168_110	Flagellum -- flg
SMS8	K02394 NG-32195_SMS8_spades_min1000_NG_32195_SMS8_spades_3_length_559453_cov_168_111	Flagellum -- flg
SMS8	K02395 NG-32195_SMS8_spades_min1000_NG_32195_SMS8_spades_3_length_559453_cov_168_112	Flagellum -- flg
SMS8	K02396 NG-32195_SMS8_spades_min1000_NG_32195_SMS8_spades_3_length_559453_cov_168_113	Flagellum -- flg
SMS8	K02397 NG-32195_SMS8_spades_min1000_NG_32195_SMS8_spades_3_length_559453_cov_168_114	Flagellum -- flg
SMS8	K02400 NG-32195_SMS8_spades_min1000_NG_32195_SMS8_spades_3_length_559453_cov_168_152	Flagellum -- fli
SMS8	K02401 NG-32195_SMS8_spades_min1000_NG_32195_SMS8_spades_3_length_559453_cov_168_151	Flagellum -- fli
SMS8	K02404 NG-32195_SMS8_spades_min1000_NG_32195_SMS8_spades_3_length_559453_cov_168_153	Flagellum -- fli
SMS8	K02405 NG-32195_SMS8_spades_min1000_NG_32195_SMS8_spades_3_length_559453_cov_168_155	Flagellum -- fli
SMS8	K02406 NG-32195_SMS8_spades_min1000_NG_32195_SMS8_spades_3_length_559453_cov_168_115	Flagellum -- fli
SMS8	K02407 NG-32195_SMS8_spades_min1000_NG_32195_SMS8_spades_3_length_559453_cov_168_118	Flagellum -- fli
SMS8	K02408 NG-32195_SMS8_spades_min1000_NG_32195_SMS8_spades_3_length_559453_cov_168_137	Flagellum -- fli
SMS8	K02409 NG-32195_SMS8_spades_min1000_NG_32195_SMS8_spades_3_length_559453_cov_168_138	Flagellum -- fli
SMS8	K02410 NG-32195_SMS8_spades_min1000_NG_32195_SMS8_spades_3_length_559453_cov_168_139	Flagellum -- fli
SMS8	K02411 NG-32195_SMS8_spades_min1000_NG_32195_SMS8_spades_3_length_559453_cov_168_140	Flagellum -- fli
SMS8	K02412 NG-32195_SMS8_spades_min1000_NG_32195_SMS8_spades_3_length_559453_cov_168_141	Flagellum -- fli
SMS8	K02414 NG-32195_SMS8_spades_min1000_NG_32195_SMS8_spades_3_length_559453_cov_168_143	Flagellum -- fli
SMS8	K02415 NG-32195_SMS8_spades_min1000_NG_32195_SMS8_spades_1_length_1687619_cov_195_996	Flagellum -- fli
SMS8	K02416 NG-32195_SMS8_spades_min1000_NG_32195_SMS8_spades_3_length_559453_cov_168_145	Flagellum -- fli
SMS8	K02417 NG-32195_SMS8_spades_min1000_NG_32195_SMS8_spades_3_length_559453_cov_168_146	Flagellum -- fli
SMS8	K02419 NG-32195_SMS8_spades_min1000_NG_32195_SMS8_spades_3_length_559453_cov_168_148	Flagellum -- fli
SMS8	K02420 NG-32195_SMS8_spades_min1000_NG_32195_SMS8_spades_3_length_559453_cov_168_149	Flagellum -- fli
SMS8	K02421 NG-32195_SMS8_spades_min1000_NG_32195_SMS8_spades_3_length_559453_cov_168_150	Flagellum -- fli
SMS8	K02422 NG-32195_SMS8_spades_min1000_NG_32195_SMS8_spades_3_length_559453_cov_168_119	Flagellum -- fli
SMS8	K02424 NG-32195_SMS8_spades_min1000_NG_32195_SMS8_spades_1_length_1687619_cov_195_1114	Flagellum -- fli
SMS8	K02556 NG-32195_SMS8_spades_min1000_NG_32195_SMS8_spades_1_length_1687619_cov_195_528	Chemotaxis -- mot
SMS8	K02557 NG-32195_SMS8_spades_min1000_NG_32195_SMS8_spades_3_length_559453_cov_168_161	Chemotaxis -- mot
SMS8	K03406 NG-32195_SMS8_spades_min1000_NG_32195_SMS8_spades_7_length_86650_cov_214_32	Chemotaxis -- mcp/che
SMS8	K03407 NG-32195_SMS8_spades_min1000_NG_32195_SMS8_spades_3_length_559453_cov_168_158	Chemotaxis -- mcp/che
SMS8	K03408 NG-32195_SMS8_spades_min1000_NG_32195_SMS8_spades_3_length_559453_cov_168_163	Chemotaxis -- mcp/che
SMS8	K03411 NG-32195_SMS8_spades_min1000_NG_32195_SMS8_spades_4_length_175817_cov_144_51	Chemotaxis -- mcp/che
SMS8	K03412 NG-32195_SMS8_spades_min1000_NG_32195_SMS8_spades_3_length_559453_cov_168_159	Chemotaxis -- mcp/che
SMS8	K03413 NG-32195_SMS8_spades_min1000_NG_32195_SMS8_spades_4_length_175817_cov_144_56	Chemotaxis -- mcp/che
SMS8	K03414 NG-32195_SMS8_spades_min1000_NG_32195_SMS8_spades_3_length_559453_cov_168_157	Chemotaxis -- mcp/che
SMS8	K03415 NG-32195_SMS8_spades_min1000_NG_32195_SMS8_spades_3_length_559453_cov_168_102	Chemotaxis -- mcp/che
SMS8	K02452 NG-32195_SMS8_spades_min1000_NG_32195_SMS8_spades_5_length_164945_cov_230_42	general secretion pathway -- gsp
SMS8	K02453 NG-32195_SMS8_spades_min1000_NG_32195_SMS8_spades_5_length_164945_cov_230_41	general secretion pathway -- gsp
SMS8	K02454 NG-32195_SMS8_spades_min1000_NG_32195_SMS8_spades_5_length_164945_cov_230_40	general secretion pathway -- gsp
SMS8	K02455 NG-32195_SMS8_spades_min1000_NG_32195_SMS8_spades_5_length_164945_cov_230_39	general secretion pathway -- gsp
SMS8	K02456 NG-32195_SMS8_spades_min1000_NG_32195_SMS8_spades_5_length_164945_cov_230_38	general secretion pathway -- gsp
SMS8	K02457 NG-32195_SMS8_spades_min1000_NG_32195_SMS8_spades_5_length_164945_cov_230_37	general secretion pathway -- gsp
SMS8	K02458 NG-32195_SMS8_spades_min1000_NG_32195_SMS8_spades_5_length_164945_cov_230_36	general secretion pathway -- gsp
SMS8	K02459 NG-32195_SMS8_spades_min1000_NG_32195_SMS8_spades_5_length_164945_cov_230_35	general secretion pathway -- gsp
SMS8	K02460 NG-32195_SMS8_spades_min1000_NG_32195_SMS8_spades_5_length_164945_cov_230_34	general secretion pathway -- gsp
SMS8	K02461 NG-32195_SMS8_spades_min1000_NG_32195_SMS8_spades_5_length_164945_cov_230_33	general secretion pathway -- gsp
SMS8	K02462 NG-32195_SMS8_spades_min1000_NG_32195_SMS8_spades_5_length_164945_cov_230_32	general secretion pathway -- gsp

## Sheet: TableS2e_CAZymes
Table S2e: Predicted genes encoding carbohydrate-active enzymes (CAZymes) in bacterial slick SML isolates. Genes encoding alginate and pectin degrading CAZymes are highlighted in red and blue, respectively.
Strain	CAZY family	Gene	evalue	coverage (%)
SMS2	CE1	SMS2_scaffolds_min1000_P26766_110_S10_SMS2_spades_10_length_147761_cov_374_2	2.3e-20	89.8678
SMS2	GH23	SMS2_scaffolds_min1000_P26766_110_S10_SMS2_spades_10_length_147761_cov_374_90	4e-22	90.3704
SMS2	CE4	SMS2_scaffolds_min1000_P26766_110_S10_SMS2_spades_11_length_144962_cov_420_21	4.1e-34	90.7692
SMS2	GT51	SMS2_scaffolds_min1000_P26766_110_S10_SMS2_spades_11_length_144962_cov_420_85	2.7e-69	98.8701
SMS2	GH37	SMS2_scaffolds_min1000_P26766_110_S10_SMS2_spades_12_length_137800_cov_359_46	5.4e-158	99.1853
SMS2	GH16_3	SMS2_scaffolds_min1000_P26766_110_S10_SMS2_spades_12_length_137800_cov_359_65	5.8e-81	99.5652
SMS2	GT56	SMS2_scaffolds_min1000_P26766_110_S10_SMS2_spades_13_length_133118_cov_416_122	5e-52	91.5966
SMS2	GT28	SMS2_scaffolds_min1000_P26766_110_S10_SMS2_spades_13_length_133118_cov_416_63	1.2e-49	98.7261
SMS2	CE11	SMS2_scaffolds_min1000_P26766_110_S10_SMS2_spades_13_length_133118_cov_416_69	9.5e-115	99.262
SMS2	GH20	SMS2_scaffolds_min1000_P26766_110_S10_SMS2_spades_13_length_133118_cov_416_76	1.5e-99	97.3294
SMS2	GH73	SMS2_scaffolds_min1000_P26766_110_S10_SMS2_spades_14_length_133001_cov_436_11	2.1e-25	92.9688
SMS2	GT2	SMS2_scaffolds_min1000_P26766_110_S10_SMS2_spades_14_length_133001_cov_436_52	8.6e-24	96.4706
SMS2	GT83	SMS2_scaffolds_min1000_P26766_110_S10_SMS2_spades_14_length_133001_cov_436_54	1.8e-95	89.8148
SMS2	GH18	SMS2_scaffolds_min1000_P26766_110_S10_SMS2_spades_15_length_131697_cov_377_55	4.3e-74	96.9595
SMS2	AA10	SMS2_scaffolds_min1000_P26766_110_S10_SMS2_spades_15_length_131697_cov_377_56	1.5e-47	98.8764
SMS2	GH18	SMS2_scaffolds_min1000_P26766_110_S10_SMS2_spades_15_length_131697_cov_377_57	3.9e-73	94.5946
SMS2	CBM5	SMS2_scaffolds_min1000_P26766_110_S10_SMS2_spades_15_length_131697_cov_377_57	6.4e-16	92.5
SMS2	AA10	SMS2_scaffolds_min1000_P26766_110_S10_SMS2_spades_17_length_124771_cov_413_34	1.4e-54	98.8764
SMS2	CBM73	SMS2_scaffolds_min1000_P26766_110_S10_SMS2_spades_17_length_124771_cov_413_34	3.3e-17	85.1852
SMS2	GH73	SMS2_scaffolds_min1000_P26766_110_S10_SMS2_spades_18_length_107213_cov_375_3	1.1e-21	92.1875
SMS2	GH20	SMS2_scaffolds_min1000_P26766_110_S10_SMS2_spades_18_length_107213_cov_375_44	1.3e-100	97.0326
SMS2	GH103	SMS2_scaffolds_min1000_P26766_110_S10_SMS2_spades_19_length_99241_cov_386_65	1e-118	99.661
SMS2	GH92	SMS2_scaffolds_min1000_P26766_110_S10_SMS2_spades_19_length_99241_cov_386_71	2.5e-187	99.389
SMS2	AA6	SMS2_scaffolds_min1000_P26766_110_S10_SMS2_spades_1_length_330920_cov_371_10	3.6e-56	98.9744
SMS2	CE9	SMS2_scaffolds_min1000_P26766_110_S10_SMS2_spades_1_length_330920_cov_371_134	1.5e-115	98.6595
SMS2	GT2	SMS2_scaffolds_min1000_P26766_110_S10_SMS2_spades_1_length_330920_cov_371_197	5e-27	76.4706
SMS2	GT2	SMS2_scaffolds_min1000_P26766_110_S10_SMS2_spades_1_length_330920_cov_371_199	1.1e-21	96.4706
SMS2	GT4	SMS2_scaffolds_min1000_P26766_110_S10_SMS2_spades_1_length_330920_cov_371_200	1.8e-20	90
SMS2	GH13_23	SMS2_scaffolds_min1000_P26766_110_S10_SMS2_spades_1_length_330920_cov_371_218	4.3e-161	99.4186
SMS2	GH13	SMS2_scaffolds_min1000_P26766_110_S10_SMS2_spades_1_length_330920_cov_371_222	5.7e-56	94.6488
SMS2	GH13_38	SMS2_scaffolds_min1000_P26766_110_S10_SMS2_spades_1_length_330920_cov_371_223	1e-179	99.7333
SMS2	GH15	SMS2_scaffolds_min1000_P26766_110_S10_SMS2_spades_1_length_330920_cov_371_225	1.9e-100	99.169
SMS2	CE1	SMS2_scaffolds_min1000_P26766_110_S10_SMS2_spades_1_length_330920_cov_371_255	2.6e-53	98.2379
SMS2	GT30	SMS2_scaffolds_min1000_P26766_110_S10_SMS2_spades_21_length_95878_cov_408_16	3.2e-66	98.8701
SMS2	GT9	SMS2_scaffolds_min1000_P26766_110_S10_SMS2_spades_21_length_95878_cov_408_21	4.9e-50	89.7778
SMS2	GH97	SMS2_scaffolds_min1000_P26766_110_S10_SMS2_spades_22_length_95020_cov_363_76	1.2e-240	98.8906
SMS2	CE4	SMS2_scaffolds_min1000_P26766_110_S10_SMS2_spades_23_length_91638_cov_447_42	1.3e-29	90.7692
SMS2	GH19	SMS2_scaffolds_min1000_P26766_110_S10_SMS2_spades_23_length_91638_cov_447_45	2e-64	99.1342
SMS2	CE1	SMS2_scaffolds_min1000_P26766_110_S10_SMS2_spades_23_length_91638_cov_447_59	9.5e-16	91.63
SMS2	AA2	SMS2_scaffolds_min1000_P26766_110_S10_SMS2_spades_26_length_59345_cov_405_1	5.2e-17	43.9216
SMS2	AA2	SMS2_scaffolds_min1000_P26766_110_S10_SMS2_spades_26_length_59345_cov_405_1	5.2e-17	92.1569
SMS2	GT104	SMS2_scaffolds_min1000_P26766_110_S10_SMS2_spades_26_length_59345_cov_405_35	3e-135	97.3615
SMS2	GT51	SMS2_scaffolds_min1000_P26766_110_S10_SMS2_spades_29_length_50558_cov_399_32	1.3e-62	96.0452
SMS2	GT4	SMS2_scaffolds_min1000_P26766_110_S10_SMS2_spades_2_length_297335_cov_408_10	5.5e-30	86.875
SMS2	CE4	SMS2_scaffolds_min1000_P26766_110_S10_SMS2_spades_2_length_297335_cov_408_218	1e-21	79.2308
SMS2	GT4	SMS2_scaffolds_min1000_P26766_110_S10_SMS2_spades_2_length_297335_cov_408_6	8.1e-25	69.375
SMS2	GT2	SMS2_scaffolds_min1000_P26766_110_S10_SMS2_spades_2_length_297335_cov_408_9	2.4e-30	69.4118
SMS2	CBM9	SMS2_scaffolds_min1000_P26766_110_S10_SMS2_spades_31_length_49115_cov_352_17	6.7e-20	78.5714
SMS2	GH13_18	SMS2_scaffolds_min1000_P26766_110_S10_SMS2_spades_32_length_46829_cov_399_17	1.1e-114	99.7085
SMS2	GH20	SMS2_scaffolds_min1000_P26766_110_S10_SMS2_spades_34_length_42466_cov_422_15	4.6e-95	97.6261
SMS2	GH20	SMS2_scaffolds_min1000_P26766_110_S10_SMS2_spades_34_length_42466_cov_422_20	8.5e-122	97.3294
SMS2	GH13_32	SMS2_scaffolds_min1000_P26766_110_S10_SMS2_spades_35_length_40726_cov_369_19	6.7e-99	99.6283
SMS2	GH23	SMS2_scaffolds_min1000_P26766_110_S10_SMS2_spades_36_length_38923_cov_446_20	6e-26	79.2593
SMS2	GH23	SMS2_scaffolds_min1000_P26766_110_S10_SMS2_spades_37_length_36870_cov_423_28	1.5e-23	88.8889
SMS2	GH77	SMS2_scaffolds_min1000_P26766_110_S10_SMS2_spades_38_length_32473_cov_370_16	8.8e-108	97.9757
SMS2	CBM48	SMS2_scaffolds_min1000_P26766_110_S10_SMS2_spades_38_length_32473_cov_370_17	8e-20	90.7895
SMS2	GH13_9	SMS2_scaffolds_min1000_P26766_110_S10_SMS2_spades_38_length_32473_cov_370_17	1.5e-157	99.6678
SMS2	CBM48	SMS2_scaffolds_min1000_P26766_110_S10_SMS2_spades_38_length_32473_cov_370_18	8.1e-16	88.1579
SMS2	GH13_11	SMS2_scaffolds_min1000_P26766_110_S10_SMS2_spades_38_length_32473_cov_370_18	1.1e-166	99.7151
SMS2	GT35	SMS2_scaffolds_min1000_P26766_110_S10_SMS2_spades_38_length_32473_cov_370_19	6.5e-276	99.7033
SMS2	GT5	SMS2_scaffolds_min1000_P26766_110_S10_SMS2_spades_38_length_32473_cov_370_21	4.1e-124	99.5763
SMS2	GH20	SMS2_scaffolds_min1000_P26766_110_S10_SMS2_spades_39_length_30870_cov_373_22	2.5e-112	97.3294
SMS2	CE1	SMS2_scaffolds_min1000_P26766_110_S10_SMS2_spades_3_length_277482_cov_351_17	3.1e-25	76.652
SMS2	GH23	SMS2_scaffolds_min1000_P26766_110_S10_SMS2_spades_3_length_277482_cov_351_26	3.7e-21	76.2963
SMS2	GH3	SMS2_scaffolds_min1000_P26766_110_S10_SMS2_spades_3_length_277482_cov_351_80	3.4e-45	95.3704
SMS2	GH23	SMS2_scaffolds_min1000_P26766_110_S10_SMS2_spades_43_length_21730_cov_419_14	6.7e-23	88.8889
SMS2	CE4	SMS2_scaffolds_min1000_P26766_110_S10_SMS2_spades_4_length_224030_cov_451_100	1.5e-18	93.0769
SMS2	CE1	SMS2_scaffolds_min1000_P26766_110_S10_SMS2_spades_4_length_224030_cov_451_113	1.1e-30	84.5815
SMS2	GH63	SMS2_scaffolds_min1000_P26766_110_S10_SMS2_spades_4_length_224030_cov_451_56	2.9e-195	92.807
SMS2	CE1	SMS2_scaffolds_min1000_P26766_110_S10_SMS2_spades_52_length_9861_cov_522_1	2.1e-26	77.533
SMS2	GH94	SMS2_scaffolds_min1000_P26766_110_S10_SMS2_spades_53_length_9511_cov_429_3	2.7e-168	38.2239
SMS2	GH73	SMS2_scaffolds_min1000_P26766_110_S10_SMS2_spades_5_length_200523_cov_400_89	2.3e-36	94.5312
SMS2	CE1	SMS2_scaffolds_min1000_P26766_110_S10_SMS2_spades_62_length_3474_cov_800_3	3.7e-22	90.7489
SMS2	GH3	SMS2_scaffolds_min1000_P26766_110_S10_SMS2_spades_6_length_197781_cov_387_106	1.9e-69	96.2963
SMS2	GH1	SMS2_scaffolds_min1000_P26766_110_S10_SMS2_spades_6_length_197781_cov_387_108	7e-155	97.9021
SMS2	GH31	SMS2_scaffolds_min1000_P26766_110_S10_SMS2_spades_6_length_197781_cov_387_29	7.8e-66	54.0984
SMS2	CBM51	SMS2_scaffolds_min1000_P26766_110_S10_SMS2_spades_6_length_197781_cov_387_29	9.6e-32	98.5075
SMS2	GH23	SMS2_scaffolds_min1000_P26766_110_S10_SMS2_spades_6_length_197781_cov_387_88	8.1e-28	75.5556
SMS2	CE1	SMS2_scaffolds_min1000_P26766_110_S10_SMS2_spades_7_length_180044_cov_434_129	3.9e-25	91.1894
SMS2	GT2	SMS2_scaffolds_min1000_P26766_110_S10_SMS2_spades_8_length_165163_cov_402_58	1.5e-34	74.7059
SMS2	GT4	SMS2_scaffolds_min1000_P26766_110_S10_SMS2_spades_8_length_165163_cov_402_59	1.1e-25	86.875
SMS2	GT4	SMS2_scaffolds_min1000_P26766_110_S10_SMS2_spades_8_length_165163_cov_402_66	6.5e-30	93.75
SMS2	GT2	SMS2_scaffolds_min1000_P26766_110_S10_SMS2_spades_8_length_165163_cov_402_82	9e-20	98.8235
SMS2	GT4	SMS2_scaffolds_min1000_P26766_110_S10_SMS2_spades_9_length_152950_cov_403_19	1.8e-38	90
SMS2	GT26	SMS2_scaffolds_min1000_P26766_110_S10_SMS2_spades_9_length_152950_cov_403_20	3.1e-51	98.8304
SMS2	GT4	SMS2_scaffolds_min1000_P26766_110_S10_SMS2_spades_9_length_152950_cov_403_29	9.2e-21	94.375
SMS2	GH16_14	SMS2_scaffolds_min1000_P26766_110_S10_SMS2_spades_9_length_152950_cov_403_30	2.4e-83	99.5536
SMS2	GT2	SMS2_scaffolds_min1000_P26766_110_S10_SMS2_spades_9_length_152950_cov_403_31	9.5e-18	96.9565
SMS2	GT19	SMS2_scaffolds_min1000_P26766_110_S10_SMS2_spades_9_length_152950_cov_403_88	3.8e-128	99.1525
SMS3	GT51	SMS3_scaffolds_min1000_P24861_160_S65_SMS3_spades_10_length_215416_cov_3402_144	3.3e-58	94.9153
SMS3	GT51	SMS3_scaffolds_min1000_P24861_160_S65_SMS3_spades_10_length_215416_cov_3402_53	3.4e-66	98.8701
SMS3	GT104	SMS3_scaffolds_min1000_P24861_160_S65_SMS3_spades_11_length_125508_cov_2664_57	5.1e-134	97.3615
SMS3	GH23	SMS3_scaffolds_min1000_P24861_160_S65_SMS3_spades_12_length_69723_cov_3657_8	6.3e-23	81.4815
SMS3	AA6	SMS3_scaffolds_min1000_P24861_160_S65_SMS3_spades_13_length_56199_cov_2598_21	4.6e-59	98.9744
SMS3	GH94	SMS3_scaffolds_min1000_P24861_160_S65_SMS3_spades_1_length_626807_cov_2970_156	2.8e-196	70.7529
SMS3	GH23	SMS3_scaffolds_min1000_P24861_160_S65_SMS3_spades_1_length_626807_cov_2970_197	1.4e-24	87.4074
SMS3	GH23	SMS3_scaffolds_min1000_P24861_160_S65_SMS3_spades_1_length_626807_cov_2970_263	3.6e-31	79.2593
SMS3	CE1	SMS3_scaffolds_min1000_P24861_160_S65_SMS3_spades_1_length_626807_cov_2970_301	2.7e-16	89.8678
SMS3	GH103	SMS3_scaffolds_min1000_P24861_160_S65_SMS3_spades_1_length_626807_cov_2970_307	7.2e-112	99.322
SMS3	GT4	SMS3_scaffolds_min1000_P24861_160_S65_SMS3_spades_1_length_626807_cov_2970_347	4.8e-28	87.5
SMS3	GT26	SMS3_scaffolds_min1000_P24861_160_S65_SMS3_spades_1_length_626807_cov_2970_348	3.4e-56	98.8304
SMS3	GT2	SMS3_scaffolds_min1000_P24861_160_S65_SMS3_spades_1_length_626807_cov_2970_349	6.5e-30	66.4706
SMS3	GH14	SMS3_scaffolds_min1000_P24861_160_S65_SMS3_spades_1_length_626807_cov_2970_370	1.9e-112	98.0583
SMS3	CE1	SMS3_scaffolds_min1000_P24861_160_S65_SMS3_spades_1_length_626807_cov_2970_392	2.1e-27	60.793
SMS3	GT4	SMS3_scaffolds_min1000_P24861_160_S65_SMS3_spades_1_length_626807_cov_2970_417	1.1e-28	91.25
SMS3	AA4	SMS3_scaffolds_min1000_P24861_160_S65_SMS3_spades_1_length_626807_cov_2970_421	1.7e-129	95.5939
SMS3	GT4	SMS3_scaffolds_min1000_P24861_160_S65_SMS3_spades_1_length_626807_cov_2970_428	1.1e-38	89.375
SMS3	GT4	SMS3_scaffolds_min1000_P24861_160_S65_SMS3_spades_1_length_626807_cov_2970_430	4.8e-23	94.375
SMS3	GT2	SMS3_scaffolds_min1000_P24861_160_S65_SMS3_spades_1_length_626807_cov_2970_432	2.1e-23	93.4783
SMS3	CE4	SMS3_scaffolds_min1000_P24861_160_S65_SMS3_spades_1_length_626807_cov_2970_434	3.4e-31	92.3077
SMS3	CE1	SMS3_scaffolds_min1000_P24861_160_S65_SMS3_spades_1_length_626807_cov_2970_496	5.8e-17	88.5463
SMS3	CE1	SMS3_scaffolds_min1000_P24861_160_S65_SMS3_spades_1_length_626807_cov_2970_532	5.5e-49	95.1542
SMS3	PL10_1	SMS3_scaffolds_min1000_P24861_160_S65_SMS3_spades_2_length_590804_cov_3431_199	2.2e-83	99.3056
SMS3	GH28	SMS3_scaffolds_min1000_P24861_160_S65_SMS3_spades_2_length_590804_cov_3431_209	8.4e-78	93.2308
SMS3	GH105	SMS3_scaffolds_min1000_P24861_160_S65_SMS3_spades_2_length_590804_cov_3431_218	1.7e-113	98.1928
SMS3	CE8	SMS3_scaffolds_min1000_P24861_160_S65_SMS3_spades_2_length_590804_cov_3431_219	1.2e-34	73.2639
SMS3	CE12	SMS3_scaffolds_min1000_P24861_160_S65_SMS3_spades_2_length_590804_cov_3431_220	2.5e-71	99.0476
SMS3	CE7	SMS3_scaffolds_min1000_P24861_160_S65_SMS3_spades_2_length_590804_cov_3431_343	1.3e-16	53.6741
SMS3	CE11	SMS3_scaffolds_min1000_P24861_160_S65_SMS3_spades_2_length_590804_cov_3431_361	2.6e-112	99.262
SMS3	GT28	SMS3_scaffolds_min1000_P24861_160_S65_SMS3_spades_2_length_590804_cov_3431_367	2.4e-50	97.4522
SMS3	GT19	SMS3_scaffolds_min1000_P24861_160_S65_SMS3_spades_2_length_590804_cov_3431_57	1.6e-130	99.435
SMS3	GT84	SMS3_scaffolds_min1000_P24861_160_S65_SMS3_spades_3_length_465244_cov_4023_112	1.6e-100	99.5349
SMS3	GH94	SMS3_scaffolds_min1000_P24861_160_S65_SMS3_spades_3_length_465244_cov_4023_112	0	98.3591
SMS3	AA10	SMS3_scaffolds_min1000_P24861_160_S65_SMS3_spades_3_length_465244_cov_4023_140	7.9e-48	98.8764
SMS3	GH18	SMS3_scaffolds_min1000_P24861_160_S65_SMS3_spades_3_length_465244_cov_4023_141	3.2e-76	96.9595
SMS3	GH18	SMS3_scaffolds_min1000_P24861_160_S65_SMS3_spades_3_length_465244_cov_4023_142	1.7e-80	94.5946
SMS3	GH77	SMS3_scaffolds_min1000_P24861_160_S65_SMS3_spades_3_length_465244_cov_4023_148	5.2e-140	98.9879
SMS3	CBM41	SMS3_scaffolds_min1000_P24861_160_S65_SMS3_spades_3_length_465244_cov_4023_150	1.2e-20	87.2549
SMS3	GH13_13	SMS3_scaffolds_min1000_P24861_160_S65_SMS3_spades_3_length_465244_cov_4023_150	1.2e-138	99.169
SMS3	CE4	SMS3_scaffolds_min1000_P24861_160_S65_SMS3_spades_3_length_465244_cov_4023_220	1.6e-16	77.6923
SMS3	GH13_27	SMS3_scaffolds_min1000_P24861_160_S65_SMS3_spades_3_length_465244_cov_4023_223	7.7e-153	99.6855
SMS3	GH13_36	SMS3_scaffolds_min1000_P24861_160_S65_SMS3_spades_3_length_465244_cov_4023_244	1.2e-112	99.3631
SMS3	GH97	SMS3_scaffolds_min1000_P24861_160_S65_SMS3_spades_3_length_465244_cov_4023_255	1.7e-245	99.0491
SMS3	GH31	SMS3_scaffolds_min1000_P24861_160_S65_SMS3_spades_3_length_465244_cov_4023_258	5.4e-129	99.5316
SMS3	GH13_38	SMS3_scaffolds_min1000_P24861_160_S65_SMS3_spades_3_length_465244_cov_4023_259	2e-181	99.4667
SMS3	GT51	SMS3_scaffolds_min1000_P24861_160_S65_SMS3_spades_3_length_465244_cov_4023_371	1.6e-52	93.7853
SMS3	GH16_3	SMS3_scaffolds_min1000_P24861_160_S65_SMS3_spades_3_length_465244_cov_4023_392	2.8e-53	99.1304
SMS3	CBM56	SMS3_scaffolds_min1000_P24861_160_S65_SMS3_spades_3_length_465244_cov_4023_392	8.5e-22	55.3459
SMS3	CE4	SMS3_scaffolds_min1000_P24861_160_S65_SMS3_spades_3_length_465244_cov_4023_76	1.9e-29	88.4615
SMS3	GH13_6	SMS3_scaffolds_min1000_P24861_160_S65_SMS3_spades_3_length_465244_cov_4023_87	1.6e-106	98.9619
SMS3	GH171	SMS3_scaffolds_min1000_P24861_160_S65_SMS3_spades_4_length_451882_cov_3832_104	3.9e-114	99.7183
SMS3	GH3	SMS3_scaffolds_min1000_P24861_160_S65_SMS3_spades_4_length_451882_cov_3832_108	8.9e-62	99.0741
SMS3	GH13_18	SMS3_scaffolds_min1000_P24861_160_S65_SMS3_spades_4_length_451882_cov_3832_165	6.3e-117	99.7085
SMS3	CBM40	SMS3_scaffolds_min1000_P24861_160_S65_SMS3_spades_4_length_451882_cov_3832_18	2e-16	84.3575
SMS3	GH20	SMS3_scaffolds_min1000_P24861_160_S65_SMS3_spades_4_length_451882_cov_3832_248	1.4e-106	95.549
SMS3	CE9	SMS3_scaffolds_min1000_P24861_160_S65_SMS3_spades_4_length_451882_cov_3832_251	5.3e-117	98.9276
SMS3	GH109	SMS3_scaffolds_min1000_P24861_160_S65_SMS3_spades_4_length_451882_cov_3832_279	1.4e-19	40.1003
SMS3	GT4	SMS3_scaffolds_min1000_P24861_160_S65_SMS3_spades_4_length_451882_cov_3832_295	6e-34	94.375
SMS3	GT30	SMS3_scaffolds_min1000_P24861_160_S65_SMS3_spades_4_length_451882_cov_3832_297	1e-64	98.8701
SMS3	PL6	SMS3_scaffolds_min1000_P24861_160_S65_SMS3_spades_4_length_451882_cov_3832_310	2e-141	98.9247
SMS3	PL6_1	SMS3_scaffolds_min1000_P24861_160_S65_SMS3_spades_4_length_451882_cov_3832_310	6.3e-55	65.7061
SMS3	PL17_2	SMS3_scaffolds_min1000_P24861_160_S65_SMS3_spades_4_length_451882_cov_3832_311	8.8e-26	63.9098
SMS3	PL17	SMS3_scaffolds_min1000_P24861_160_S65_SMS3_spades_4_length_451882_cov_3832_311	4.5e-51	97.8417
SMS3	PL7_5	SMS3_scaffolds_min1000_P24861_160_S65_SMS3_spades_4_length_451882_cov_3832_316	2.8e-107	99.2509
SMS3	CBM32	SMS3_scaffolds_min1000_P24861_160_S65_SMS3_spades_4_length_451882_cov_3832_319	2.1e-20	90.3226
SMS3	PL7_5	SMS3_scaffolds_min1000_P24861_160_S65_SMS3_spades_4_length_451882_cov_3832_319	1.1e-99	98.8764
SMS3	GT47	SMS3_scaffolds_min1000_P24861_160_S65_SMS3_spades_5_length_347479_cov_3011_112	6.4e-17	39.8649
SMS3	GT4	SMS3_scaffolds_min1000_P24861_160_S65_SMS3_spades_5_length_347479_cov_3011_122	3.4e-36	94.375
SMS3	GT107	SMS3_scaffolds_min1000_P24861_160_S65_SMS3_spades_5_length_347479_cov_3011_123	1e-135	91.9173
SMS3	GT26	SMS3_scaffolds_min1000_P24861_160_S65_SMS3_spades_5_length_347479_cov_3011_130	2.2e-33	95.3216
SMS3	GT4	SMS3_scaffolds_min1000_P24861_160_S65_SMS3_spades_5_length_347479_cov_3011_132	1.2e-30	87.5
SMS3	GT2	SMS3_scaffolds_min1000_P24861_160_S65_SMS3_spades_5_length_347479_cov_3011_133	8.1e-18	70.5882
SMS3	GH73	SMS3_scaffolds_min1000_P24861_160_S65_SMS3_spades_5_length_347479_cov_3011_228	1.5e-35	95.3125
SMS3	AA2	SMS3_scaffolds_min1000_P24861_160_S65_SMS3_spades_5_length_347479_cov_3011_36	3.9e-16	39.6078
SMS3	GT107	SMS3_scaffolds_min1000_P24861_160_S65_SMS3_spades_5_length_347479_cov_3011_72	1.7e-87	54.8872
SMS3	GT2	SMS3_scaffolds_min1000_P24861_160_S65_SMS3_spades_5_length_347479_cov_3011_74	1.5e-20	70.5882
SMS3	GT2	SMS3_scaffolds_min1000_P24861_160_S65_SMS3_spades_5_length_347479_cov_3011_79	3.7e-31	74.1176
SMS3	PL12	SMS3_scaffolds_min1000_P24861_160_S65_SMS3_spades_5_length_347479_cov_3011_81	4.9e-16	93.4783
SMS3	GT2	SMS3_scaffolds_min1000_P24861_160_S65_SMS3_spades_5_length_347479_cov_3011_82	2.1e-29	98.2353
SMS3	PL12	SMS3_scaffolds_min1000_P24861_160_S65_SMS3_spades_5_length_347479_cov_3011_87	8.4e-18	57.2464
SMS3	GT5	SMS3_scaffolds_min1000_P24861_160_S65_SMS3_spades_6_length_297506_cov_2594_111	8.7e-146	99.7881
SMS3	GT35	SMS3_scaffolds_min1000_P24861_160_S65_SMS3_spades_6_length_297506_cov_2594_239	7.8e-277	99.8516
SMS3	GH73	SMS3_scaffolds_min1000_P24861_160_S65_SMS3_spades_6_length_297506_cov_2594_69	2e-20	90.625
SMS3	GH77	SMS3_scaffolds_min1000_P24861_160_S65_SMS3_spades_6_length_297506_cov_2594_85	1.1e-154	99.1903
SMS3	GH13_9	SMS3_scaffolds_min1000_P24861_160_S65_SMS3_spades_6_length_297506_cov_2594_86	3.3e-165	99.6678
SMS3	GH13_11	SMS3_scaffolds_min1000_P24861_160_S65_SMS3_spades_6_length_297506_cov_2594_87	7.6e-153	99.7151
SMS3	GH16	SMS3_scaffolds_min1000_P24861_160_S65_SMS3_spades_7_length_297155_cov_4174_158	1e-16	96.8254
SMS3	CE1	SMS3_scaffolds_min1000_P24861_160_S65_SMS3_spades_7_length_297155_cov_4174_173	8e-19	89.8678
SMS3	AA7	SMS3_scaffolds_min1000_P24861_160_S65_SMS3_spades_7_length_297155_cov_4174_18	4.8e-23	36.4629
SMS3	GH1	SMS3_scaffolds_min1000_P24861_160_S65_SMS3_spades_7_length_297155_cov_4174_184	1.4e-151	97.669
SMS3	GH3	SMS3_scaffolds_min1000_P24861_160_S65_SMS3_spades_7_length_297155_cov_4174_188	1.3e-70	96.2963
SMS3	GH16_3	SMS3_scaffolds_min1000_P24861_160_S65_SMS3_spades_7_length_297155_cov_4174_190	1.7e-81	99.5652
SMS3	AA3	SMS3_scaffolds_min1000_P24861_160_S65_SMS3_spades_7_length_297155_cov_4174_24	1.2e-56	51.1327
SMS3	GH23	SMS3_scaffolds_min1000_P24861_160_S65_SMS3_spades_7_length_297155_cov_4174_256	1.7e-27	77.7778
SMS3	GH25	SMS3_scaffolds_min1000_P24861_160_S65_SMS3_spades_8_length_263252_cov_3255_137	2.1e-55	98.8701
SMS3	CE1	SMS3_scaffolds_min1000_P24861_160_S65_SMS3_spades_9_length_221938_cov_2795_10	1.2e-26	85.022
SMS3	GH16_21	SMS3_scaffolds_min1000_P24861_160_S65_SMS3_spades_9_length_221938_cov_2795_161	5.3e-46	89.8058
SMS3	GH3	SMS3_scaffolds_min1000_P24861_160_S65_SMS3_spades_9_length_221938_cov_2795_162	1.4e-72	96.7593
SMS3	CE1	SMS3_scaffolds_min1000_P24861_160_S65_SMS3_spades_9_length_221938_cov_2795_38	1.4e-19	92.511
SMS3	GT51	SMS3_scaffolds_min1000_P24861_160_S65_SMS3_spades_9_length_221938_cov_2795_85	6.9e-50	91.5254
SMS3	CE19	SMS3_scaffolds_min1000_P24861_160_S65_SMS3_spades_9_length_221938_cov_2795_89	5.1e-30	78.6145
SMS4	AA2	SMS4_scaffolds_min1000_P24861_168_S73_SMS4_spades_100_length_8327_cov_2598_2	4.7e-16	39.2157
SMS4	PL12	SMS4_scaffolds_min1000_P24861_168_S73_SMS4_spades_101_length_8261_cov_2743_4	3.7e-16	57.2464
SMS4	GT51	SMS4_scaffolds_min1000_P24861_168_S73_SMS4_spades_107_length_7147_cov_3526_5	2.5e-51	93.7853
SMS4	GT5	SMS4_scaffolds_min1000_P24861_168_S73_SMS4_spades_10_length_102856_cov_2312_34	8.4e-147	99.7881
SMS4	GH13_11	SMS4_scaffolds_min1000_P24861_168_S73_SMS4_spades_10_length_102856_cov_2312_64	2.2e-152	99.7151
SMS4	GH13_9	SMS4_scaffolds_min1000_P24861_168_S73_SMS4_spades_10_length_102856_cov_2312_65	3.3e-165	99.6678
SMS4	GH77	SMS4_scaffolds_min1000_P24861_168_S73_SMS4_spades_10_length_102856_cov_2312_66	5.7e-155	99.1903
SMS4	GH73	SMS4_scaffolds_min1000_P24861_168_S73_SMS4_spades_10_length_102856_cov_2312_82	2e-20	90.625
SMS4	GT2	SMS4_scaffolds_min1000_P24861_168_S73_SMS4_spades_11_length_92127_cov_2674_26	6.5e-30	66.4706
SMS4	GT26	SMS4_scaffolds_min1000_P24861_168_S73_SMS4_spades_11_length_92127_cov_2674_27	3.4e-56	98.8304
SMS4	GT4	SMS4_scaffolds_min1000_P24861_168_S73_SMS4_spades_11_length_92127_cov_2674_28	4.8e-28	87.5
SMS4	GH14	SMS4_scaffolds_min1000_P24861_168_S73_SMS4_spades_11_length_92127_cov_2674_5	1.5e-111	98.0583
SMS4	GH103	SMS4_scaffolds_min1000_P24861_168_S73_SMS4_spades_11_length_92127_cov_2674_70	4.6e-112	99.322
SMS4	CE1	SMS4_scaffolds_min1000_P24861_168_S73_SMS4_spades_123_length_6104_cov_5061_3	3.1e-25	76.652
SMS4	PL6	SMS4_scaffolds_min1000_P24861_168_S73_SMS4_spades_12_length_86724_cov_3449_47	2e-141	98.9247
SMS4	PL6_1	SMS4_scaffolds_min1000_P24861_168_S73_SMS4_spades_12_length_86724_cov_3449_47	4.6e-56	61.6715
SMS4	PL17_2	SMS4_scaffolds_min1000_P24861_168_S73_SMS4_spades_12_length_86724_cov_3449_48	4.8e-26	65.4135
SMS4	PL17	SMS4_scaffolds_min1000_P24861_168_S73_SMS4_spades_12_length_86724_cov_3449_48	4.5e-51	97.8417
SMS4	PL7_5	SMS4_scaffolds_min1000_P24861_168_S73_SMS4_spades_12_length_86724_cov_3449_53	5.5e-108	99.2509
SMS4	CBM32	SMS4_scaffolds_min1000_P24861_168_S73_SMS4_spades_12_length_86724_cov_3449_56	2.1e-20	91.129
SMS4	PL7_5	SMS4_scaffolds_min1000_P24861_168_S73_SMS4_spades_12_length_86724_cov_3449_56	1.1e-99	98.8764
SMS4	GH97	SMS4_scaffolds_min1000_P24861_168_S73_SMS4_spades_138_length_4947_cov_3916_3	1.5e-244	99.0491
SMS4	CBM41	SMS4_scaffolds_min1000_P24861_168_S73_SMS4_spades_13_length_77948_cov_3994_40	1.2e-20	87.2549
SMS4	GH13_13	SMS4_scaffolds_min1000_P24861_168_S73_SMS4_spades_13_length_77948_cov_3994_40	3.3e-138	99.169
SMS4	GH77	SMS4_scaffolds_min1000_P24861_168_S73_SMS4_spades_13_length_77948_cov_3994_42	5.2e-140	98.9879
SMS4	GH18	SMS4_scaffolds_min1000_P24861_168_S73_SMS4_spades_13_length_77948_cov_3994_48	6.2e-80	94.5946
SMS4	GH18	SMS4_scaffolds_min1000_P24861_168_S73_SMS4_spades_13_length_77948_cov_3994_49	3e-76	96.9595
SMS4	AA10	SMS4_scaffolds_min1000_P24861_168_S73_SMS4_spades_13_length_77948_cov_3994_50	3.6e-49	98.8764
SMS4	GH23	SMS4_scaffolds_min1000_P24861_168_S73_SMS4_spades_14_length_72751_cov_4128_19	1.7e-27	77.7778
SMS4	GT19	SMS4_scaffolds_min1000_P24861_168_S73_SMS4_spades_15_length_70986_cov_3068_51	6.6e-131	99.435
SMS4	AA6	SMS4_scaffolds_min1000_P24861_168_S73_SMS4_spades_164_length_3673_cov_4036_2	3.5e-43	98.9744
SMS4	GT51	SMS4_scaffolds_min1000_P24861_168_S73_SMS4_spades_16_length_69386_cov_3219_60	3.3e-58	94.9153
SMS4	CE7	SMS4_scaffolds_min1000_P24861_168_S73_SMS4_spades_175_length_3227_cov_3_3	1.3e-16	53.6741
SMS4	CE1	SMS4_scaffolds_min1000_P24861_168_S73_SMS4_spades_177_length_3167_cov_4483_1	6.3e-30	93.3921
SMS4	GT28	SMS4_scaffolds_min1000_P24861_168_S73_SMS4_spades_17_length_69235_cov_3500_53	4.9e-51	97.4522
SMS4	CE11	SMS4_scaffolds_min1000_P24861_168_S73_SMS4_spades_17_length_69235_cov_3500_59	2.6e-112	99.262
SMS4	GT4	SMS4_scaffolds_min1000_P24861_168_S73_SMS4_spades_186_length_2969_cov_2_1	2.7e-23	97.5
SMS4	CE1	SMS4_scaffolds_min1000_P24861_168_S73_SMS4_spades_199_length_2522_cov_6_1	3.3e-19	89.8678
SMS4	GT104	SMS4_scaffolds_min1000_P24861_168_S73_SMS4_spades_19_length_66615_cov_2607_53	6.8e-132	97.3615
SMS4	GH94	SMS4_scaffolds_min1000_P24861_168_S73_SMS4_spades_1_length_230176_cov_3062_121	2.8e-195	70.7529
SMS4	GH23	SMS4_scaffolds_min1000_P24861_168_S73_SMS4_spades_1_length_230176_cov_3062_163	1.4e-24	87.4074
SMS4	GH109	SMS4_scaffolds_min1000_P24861_168_S73_SMS4_spades_20_length_65846_cov_3611_1	4.2e-19	40.1003
SMS4	CE9	SMS4_scaffolds_min1000_P24861_168_S73_SMS4_spades_20_length_65846_cov_3611_22	1.2e-117	98.9276
SMS4	GH20	SMS4_scaffolds_min1000_P24861_168_S73_SMS4_spades_20_length_65846_cov_3611_25	1.4e-106	95.549
SMS4	GH23	SMS4_scaffolds_min1000_P24861_168_S73_SMS4_spades_21_length_65780_cov_2840_1	4.2e-21	58.5185
SMS4	CE1	SMS4_scaffolds_min1000_P24861_168_S73_SMS4_spades_21_length_65780_cov_2840_46	3.1e-17	89.8678
SMS4	AA6	SMS4_scaffolds_min1000_P24861_168_S73_SMS4_spades_22_length_62365_cov_2331_31	4.6e-59	98.9744
SMS4	CE1	SMS4_scaffolds_min1000_P24861_168_S73_SMS4_spades_27_length_59887_cov_2511_38	5e-19	92.511
SMS4	CE4	SMS4_scaffolds_min1000_P24861_168_S73_SMS4_spades_2_length_216159_cov_2522_145	3.4e-31	92.3077
SMS4	GT2	SMS4_scaffolds_min1000_P24861_168_S73_SMS4_spades_2_length_216159_cov_2522_147	1.8e-23	93.0435
SMS4	GT4	SMS4_scaffolds_min1000_P24861_168_S73_SMS4_spades_2_length_216159_cov_2522_149	4.8e-23	94.375
SMS4	GT4	SMS4_scaffolds_min1000_P24861_168_S73_SMS4_spades_2_length_216159_cov_2522_151	1.2e-38	89.375
SMS4	AA4	SMS4_scaffolds_min1000_P24861_168_S73_SMS4_spades_2_length_216159_cov_2522_158	9.3e-130	95.7854
SMS4	GT4	SMS4_scaffolds_min1000_P24861_168_S73_SMS4_spades_2_length_216159_cov_2522_162	1.1e-28	91.25
SMS4	CE1	SMS4_scaffolds_min1000_P24861_168_S73_SMS4_spades_2_length_216159_cov_2522_35	9.2e-50	95.1542
SMS4	CE1	SMS4_scaffolds_min1000_P24861_168_S73_SMS4_spades_2_length_216159_cov_2522_78	2.3e-17	88.5463
SMS4	GT51	SMS4_scaffolds_min1000_P24861_168_S73_SMS4_spades_30_length_54919_cov_3257_21	3.4e-66	98.8701
SMS4	CE4	SMS4_scaffolds_min1000_P24861_168_S73_SMS4_spades_31_length_53840_cov_4070_41	1.9e-29	88.4615
SMS4	GH25	SMS4_scaffolds_min1000_P24861_168_S73_SMS4_spades_32_length_45757_cov_2991_33	4.8e-54	98.8701
SMS4	GH23	SMS4_scaffolds_min1000_P24861_168_S73_SMS4_spades_33_length_44783_cov_3440_43	6.3e-23	81.4815
SMS4	CE1	SMS4_scaffolds_min1000_P24861_168_S73_SMS4_spades_36_length_44367_cov_2476_9	3.2e-20	91.1894
SMS4	GT84	SMS4_scaffolds_min1000_P24861_168_S73_SMS4_spades_37_length_43459_cov_4145_21	1.6e-100	99.5349
SMS4	GH94	SMS4_scaffolds_min1000_P24861_168_S73_SMS4_spades_37_length_43459_cov_4145_21	0	98.3591
SMS4	GH13_27	SMS4_scaffolds_min1000_P24861_168_S73_SMS4_spades_38_length_41259_cov_3929_30	8.7e-152	99.6855
SMS4	CE4	SMS4_scaffolds_min1000_P24861_168_S73_SMS4_spades_38_length_41259_cov_3929_33	1.4e-16	77.6923
SMS4	GH13_36	SMS4_scaffolds_min1000_P24861_168_S73_SMS4_spades_38_length_41259_cov_3929_8	6.3e-113	99.3631
SMS4	GH16_3	SMS4_scaffolds_min1000_P24861_168_S73_SMS4_spades_42_length_37385_cov_4183_11	1.3e-81	99.5652
SMS4	GH3	SMS4_scaffolds_min1000_P24861_168_S73_SMS4_spades_42_length_37385_cov_4183_13	1.7e-70	96.2963
SMS4	GH1	SMS4_scaffolds_min1000_P24861_168_S73_SMS4_spades_42_length_37385_cov_4183_17	1e-151	97.669
SMS4	CE1	SMS4_scaffolds_min1000_P24861_168_S73_SMS4_spades_42_length_37385_cov_4183_28	5.1e-21	92.511
SMS4	GT2	SMS4_scaffolds_min1000_P24861_168_S73_SMS4_spades_4_length_143253_cov_2719_116	1.6e-32	95.8824
SMS4	GT107	SMS4_scaffolds_min1000_P24861_168_S73_SMS4_spades_4_length_143253_cov_2719_129	9.6e-136	89.2857
SMS4	GT4	SMS4_scaffolds_min1000_P24861_168_S73_SMS4_spades_4_length_143253_cov_2719_130	1.5e-35	91.875
SMS4	GT2	SMS4_scaffolds_min1000_P24861_168_S73_SMS4_spades_4_length_143253_cov_2719_137	6.1e-21	69.4118
SMS4	GT2	SMS4_scaffolds_min1000_P24861_168_S73_SMS4_spades_4_length_143253_cov_2719_138	7.1e-32	87.0588
SMS4	GT2	SMS4_scaffolds_min1000_P24861_168_S73_SMS4_spades_4_length_143253_cov_2719_138	1.8e-29	60.5882
SMS4	GT4	SMS4_scaffolds_min1000_P24861_168_S73_SMS4_spades_4_length_143253_cov_2719_140	2e-18	91.25
SMS4	GH73	SMS4_scaffolds_min1000_P24861_168_S73_SMS4_spades_4_length_143253_cov_2719_16	9.7e-36	95.3125
SMS4	CE13	SMS4_scaffolds_min1000_P24861_168_S73_SMS4_spades_50_length_27024_cov_2619_12	8.9e-28	49.8592
SMS4	CE1	SMS4_scaffolds_min1000_P24861_168_S73_SMS4_spades_50_length_27024_cov_2619_12	1.4e-23	89.4273
SMS4	GT2	SMS4_scaffolds_min1000_P24861_168_S73_SMS4_spades_52_length_26156_cov_2592_11	1.6e-21	72.3529
SMS4	GT2	SMS4_scaffolds_min1000_P24861_168_S73_SMS4_spades_52_length_26156_cov_2592_14	4.6e-17	91.6667
SMS4	GT2	SMS4_scaffolds_min1000_P24861_168_S73_SMS4_spades_52_length_26156_cov_2592_15	4.2e-27	73.5294
SMS4	GT2	SMS4_scaffolds_min1000_P24861_168_S73_SMS4_spades_52_length_26156_cov_2592_15	1.9e-20	97.0588
SMS4	GT4	SMS4_scaffolds_min1000_P24861_168_S73_SMS4_spades_52_length_26156_cov_2592_16	1.2e-22	90.625
SMS4	GT107	SMS4_scaffolds_min1000_P24861_168_S73_SMS4_spades_52_length_26156_cov_2592_9	3.5e-95	52.4436
SMS4	GH171	SMS4_scaffolds_min1000_P24861_168_S73_SMS4_spades_55_length_23764_cov_3954_10	1e-113	99.7183
SMS4	GH3	SMS4_scaffolds_min1000_P24861_168_S73_SMS4_spades_55_length_23764_cov_3954_6	2.3e-61	99.0741
SMS4	GH16	SMS4_scaffolds_min1000_P24861_168_S73_SMS4_spades_56_length_23701_cov_4163_3	1e-16	96.8254
SMS4	GH13_18	SMS4_scaffolds_min1000_P24861_168_S73_SMS4_spades_5_length_134532_cov_3866_66	6.3e-117	99.7085
SMS4	PL10_1	SMS4_scaffolds_min1000_P24861_168_S73_SMS4_spades_62_length_17478_cov_4_13	1.6e-83	99.3056
SMS4	GH28	SMS4_scaffolds_min1000_P24861_168_S73_SMS4_spades_62_length_17478_cov_4_4	1e-77	93.2308
SMS4	CE19	SMS4_scaffolds_min1000_P24861_168_S73_SMS4_spades_63_length_16957_cov_2574_5	6.9e-30	78.3133
SMS4	GT51	SMS4_scaffolds_min1000_P24861_168_S73_SMS4_spades_63_length_16957_cov_2574_9	6.9e-50	91.5254
SMS4	CE1	SMS4_scaffolds_min1000_P24861_168_S73_SMS4_spades_66_length_16458_cov_2546_8	1.3e-26	85.022
SMS4	GH16_3	SMS4_scaffolds_min1000_P24861_168_S73_SMS4_spades_69_length_15719_cov_3785_4	1.4e-52	99.1304
SMS4	CBM56	SMS4_scaffolds_min1000_P24861_168_S73_SMS4_spades_69_length_15719_cov_3785_4	8.5e-22	55.3459
SMS4	AA3	SMS4_scaffolds_min1000_P24861_168_S73_SMS4_spades_6_length_121098_cov_4098_79	1.7e-56	50.8091
SMS4	AA7	SMS4_scaffolds_min1000_P24861_168_S73_SMS4_spades_6_length_121098_cov_4098_86	2.4e-22	36.0262
SMS4	GT30	SMS4_scaffolds_min1000_P24861_168_S73_SMS4_spades_79_length_13095_cov_3638_6	5.5e-65	98.8701
SMS4	CE12	SMS4_scaffolds_min1000_P24861_168_S73_SMS4_spades_83_length_11748_cov_4_2	1.5e-71	99.0476
SMS4	CE8	SMS4_scaffolds_min1000_P24861_168_S73_SMS4_spades_83_length_11748_cov_4_3	4.4e-34	73.2639
SMS4	GH105	SMS4_scaffolds_min1000_P24861_168_S73_SMS4_spades_83_length_11748_cov_4_4	3e-113	98.1928
SMS4	GH13_38	SMS4_scaffolds_min1000_P24861_168_S73_SMS4_spades_85_length_10450_cov_3825_5	3.5e-182	99.4667
SMS4	GH31	SMS4_scaffolds_min1000_P24861_168_S73_SMS4_spades_85_length_10450_cov_3825_6	2.2e-128	99.5316
SMS4	CBM40	SMS4_scaffolds_min1000_P24861_168_S73_SMS4_spades_8_length_109780_cov_3082_18	3.3e-16	84.3575
SMS4	GH20	SMS4_scaffolds_min1000_P24861_168_S73_SMS4_spades_96_length_9003_cov_3_2	1.5e-108	97.3294
SMS4	GH16_21	SMS4_scaffolds_min1000_P24861_168_S73_SMS4_spades_97_length_8976_cov_2_3	2.6e-47	99.0291
SMS4	GH3	SMS4_scaffolds_min1000_P24861_168_S73_SMS4_spades_97_length_8976_cov_2_4	1.3e-74	96.7593
SMS4	GT35	SMS4_scaffolds_min1000_P24861_168_S73_SMS4_spades_9_length_108413_cov_2257_16	1.7e-276	99.8516
SMS8	GH13_4	NG-32195_SMS8_spades_min1000_NG_32195_SMS8_spades_1_length_1687619_cov_195_1112	5.2e-182	99.75
SMS8	CE11	NG-32195_SMS8_spades_min1000_NG_32195_SMS8_spades_1_length_1687619_cov_195_1124	8.5e-113	99.262
SMS8	GT28	NG-32195_SMS8_spades_min1000_NG_32195_SMS8_spades_1_length_1687619_cov_195_1130	2e-47	98.0892
SMS8	GT30	NG-32195_SMS8_spades_min1000_NG_32195_SMS8_spades_1_length_1687619_cov_195_1167	1.1e-65	98.3051
SMS8	GT4	NG-32195_SMS8_spades_min1000_NG_32195_SMS8_spades_1_length_1687619_cov_195_1168	3e-25	94.375
SMS8	GT25	NG-32195_SMS8_spades_min1000_NG_32195_SMS8_spades_1_length_1687619_cov_195_1169	3e-31	98.3425
SMS8	GH13_36	NG-32195_SMS8_spades_min1000_NG_32195_SMS8_spades_1_length_1687619_cov_195_1254	1.7e-106	99.3631
SMS8	GH13	NG-32195_SMS8_spades_min1000_NG_32195_SMS8_spades_1_length_1687619_cov_195_1259	3.2e-58	93.9799
SMS8	GH31	NG-32195_SMS8_spades_min1000_NG_32195_SMS8_spades_1_length_1687619_cov_195_1260	1.1e-127	99.5316
SMS8	GH13_38	NG-32195_SMS8_spades_min1000_NG_32195_SMS8_spades_1_length_1687619_cov_195_1261	5.5e-182	99.4667
SMS8	GH77	NG-32195_SMS8_spades_min1000_NG_32195_SMS8_spades_1_length_1687619_cov_195_1268	1.6e-145	99.1903
SMS8	GH3	NG-32195_SMS8_spades_min1000_NG_32195_SMS8_spades_1_length_1687619_cov_195_1396	3.9e-72	96.7593
SMS8	GH16_3	NG-32195_SMS8_spades_min1000_NG_32195_SMS8_spades_1_length_1687619_cov_195_1398	2.9e-81	99.5652
SMS8	GH1	NG-32195_SMS8_spades_min1000_NG_32195_SMS8_spades_1_length_1687619_cov_195_1402	5.5e-157	97.9021
SMS8	GH16_3	NG-32195_SMS8_spades_min1000_NG_32195_SMS8_spades_1_length_1687619_cov_195_1403	1.8e-83	99.5652
SMS8	GH13_11	NG-32195_SMS8_spades_min1000_NG_32195_SMS8_spades_1_length_1687619_cov_195_141	4.5e-151	99.7151
SMS8	CE1	NG-32195_SMS8_spades_min1000_NG_32195_SMS8_spades_1_length_1687619_cov_195_1419	1.2e-17	89.4273
SMS8	GH13_9	NG-32195_SMS8_spades_min1000_NG_32195_SMS8_spades_1_length_1687619_cov_195_142	3.2e-163	99.6678
SMS8	GH77	NG-32195_SMS8_spades_min1000_NG_32195_SMS8_spades_1_length_1687619_cov_195_143	5.3e-155	98.7854
SMS8	GH23	NG-32195_SMS8_spades_min1000_NG_32195_SMS8_spades_1_length_1687619_cov_195_1465	2.1e-30	77.7778
SMS8	GH73	NG-32195_SMS8_spades_min1000_NG_32195_SMS8_spades_1_length_1687619_cov_195_158	1.8e-19	89.0625
SMS8	CE1	NG-32195_SMS8_spades_min1000_NG_32195_SMS8_spades_1_length_1687619_cov_195_303	3e-16	88.5463
SMS8	GT2	NG-32195_SMS8_spades_min1000_NG_32195_SMS8_spades_1_length_1687619_cov_195_350	5.5e-17	97.6471
SMS8	GT4	NG-32195_SMS8_spades_min1000_NG_32195_SMS8_spades_1_length_1687619_cov_195_351	5.5e-33	87.5
SMS8	GT2	NG-32195_SMS8_spades_min1000_NG_32195_SMS8_spades_1_length_1687619_cov_195_353	2.6e-20	84.1176
SMS8	CE4	NG-32195_SMS8_spades_min1000_NG_32195_SMS8_spades_1_length_1687619_cov_195_355	7.4e-34	92.3077
SMS8	GT4	NG-32195_SMS8_spades_min1000_NG_32195_SMS8_spades_1_length_1687619_cov_195_356	2.2e-27	88.75
SMS8	CE9	NG-32195_SMS8_spades_min1000_NG_32195_SMS8_spades_1_length_1687619_cov_195_379	1e-114	98.9276
SMS8	AA2	NG-32195_SMS8_spades_min1000_NG_32195_SMS8_spades_1_length_1687619_cov_195_399	3.1e-16	40.3922
SMS8	GT83	NG-32195_SMS8_spades_min1000_NG_32195_SMS8_spades_1_length_1687619_cov_195_413	2.1e-89	90.9259
SMS8	GT2	NG-32195_SMS8_spades_min1000_NG_32195_SMS8_spades_1_length_1687619_cov_195_415	3.1e-26	89.4118
SMS8	AA6	NG-32195_SMS8_spades_min1000_NG_32195_SMS8_spades_1_length_1687619_cov_195_42	1.2e-59	96.9231
SMS8	GH103	NG-32195_SMS8_spades_min1000_NG_32195_SMS8_spades_1_length_1687619_cov_195_465	1.4e-112	99.322
SMS8	GH23	NG-32195_SMS8_spades_min1000_NG_32195_SMS8_spades_1_length_1687619_cov_195_497	1.1e-29	77.037
SMS8	GH23	NG-32195_SMS8_spades_min1000_NG_32195_SMS8_spades_1_length_1687619_cov_195_549	3.2e-23	88.8889
SMS8	GT19	NG-32195_SMS8_spades_min1000_NG_32195_SMS8_spades_1_length_1687619_cov_195_628	7e-132	99.1525
SMS8	GH28	NG-32195_SMS8_spades_min1000_NG_32195_SMS8_spades_1_length_1687619_cov_195_702	4e-77	92.9231
SMS8	GH105	NG-32195_SMS8_spades_min1000_NG_32195_SMS8_spades_1_length_1687619_cov_195_711	9.9e-106	97.5904
SMS8	CE8	NG-32195_SMS8_spades_min1000_NG_32195_SMS8_spades_1_length_1687619_cov_195_712	1.4e-35	80.2083
SMS8	CE12	NG-32195_SMS8_spades_min1000_NG_32195_SMS8_spades_1_length_1687619_cov_195_713	7.3e-63	98.5714
SMS8	CE19	NG-32195_SMS8_spades_min1000_NG_32195_SMS8_spades_1_length_1687619_cov_195_714	2.6e-26	81.3253
SMS8	PL10_1	NG-32195_SMS8_spades_min1000_NG_32195_SMS8_spades_1_length_1687619_cov_195_715	4.1e-93	98.9583
SMS8	GH65	NG-32195_SMS8_spades_min1000_NG_32195_SMS8_spades_1_length_1687619_cov_195_738	7.3e-141	99.1935
SMS8	CE1	NG-32195_SMS8_spades_min1000_NG_32195_SMS8_spades_1_length_1687619_cov_195_83	3.5e-47	98.2379
SMS8	GT51	NG-32195_SMS8_spades_min1000_NG_32195_SMS8_spades_1_length_1687619_cov_195_849	3.6e-58	94.3503
SMS8	GT35	NG-32195_SMS8_spades_min1000_NG_32195_SMS8_spades_1_length_1687619_cov_195_97	2e-276	99.7033
SMS8	CE16	NG-32195_SMS8_spades_min1000_NG_32195_SMS8_spades_2_length_632709_cov_198_109	1.8e-23	97.7528
SMS8	GH23	NG-32195_SMS8_spades_min1000_NG_32195_SMS8_spades_2_length_632709_cov_198_180	1.2e-24	82.963
SMS8	GT51	NG-32195_SMS8_spades_min1000_NG_32195_SMS8_spades_2_length_632709_cov_198_252	6.8e-67	98.8701
SMS8	GT51	NG-32195_SMS8_spades_min1000_NG_32195_SMS8_spades_2_length_632709_cov_198_426	1e-51	93.7853
SMS8	GH3	NG-32195_SMS8_spades_min1000_NG_32195_SMS8_spades_2_length_632709_cov_198_497	1.3e-57	98.6111
SMS8	GH171	NG-32195_SMS8_spades_min1000_NG_32195_SMS8_spades_2_length_632709_cov_198_501	1.3e-111	99.7183
SMS8	GH73	NG-32195_SMS8_spades_min1000_NG_32195_SMS8_spades_3_length_559453_cov_168_112	2.1e-34	95.3125
SMS8	GH57	NG-32195_SMS8_spades_min1000_NG_32195_SMS8_spades_3_length_559453_cov_168_123	3.9e-26	80.6789
SMS8	GT2	NG-32195_SMS8_spades_min1000_NG_32195_SMS8_spades_3_length_559453_cov_168_330	7.5e-34	77.0588
SMS8	GT51	NG-32195_SMS8_spades_min1000_NG_32195_SMS8_spades_3_length_559453_cov_168_369	8.7e-49	88.1356
SMS8	GT4	NG-32195_SMS8_spades_min1000_NG_32195_SMS8_spades_3_length_559453_cov_168_399	1.8e-29	83.125
SMS8	GT26	NG-32195_SMS8_spades_min1000_NG_32195_SMS8_spades_3_length_559453_cov_168_400	2.5e-57	98.8304
SMS8	GT2	NG-32195_SMS8_spades_min1000_NG_32195_SMS8_spades_3_length_559453_cov_168_401	1.4e-33	67.6471
SMS8	GT104	NG-32195_SMS8_spades_min1000_NG_32195_SMS8_spades_3_length_559453_cov_168_490	2.3e-121	97.6253
SMS8	GH24	NG-32195_SMS8_spades_min1000_NG_32195_SMS8_spades_3_length_559453_cov_168_66	1.6e-40	93.4307
SMS8	AA3	NG-32195_SMS8_spades_min1000_NG_32195_SMS8_spades_5_length_164945_cov_230_22	4.1e-55	50.9709
SMS8	CE4	NG-32195_SMS8_spades_min1000_NG_32195_SMS8_spades_5_length_164945_cov_230_56	6.7e-30	87.6923
SMS8	GT5	NG-32195_SMS8_spades_min1000_NG_32195_SMS8_spades_6_length_129060_cov_150_53	4.6e-147	99.3644
SMS8	PL7_5	NG-32195_SMS8_spades_min1000_NG_32195_SMS8_spades_7_length_86650_cov_214_15	2.7e-98	98.8764
SMS8	CBM32	NG-32195_SMS8_spades_min1000_NG_32195_SMS8_spades_7_length_86650_cov_214_15	1.2e-21	92.7419
SMS8	PL7_5	NG-32195_SMS8_spades_min1000_NG_32195_SMS8_spades_7_length_86650_cov_214_19	3.5e-108	99.2509
SMS8	PL17	NG-32195_SMS8_spades_min1000_NG_32195_SMS8_spades_7_length_86650_cov_214_24	1.2e-50	97.1223
SMS8	PL17_2	NG-32195_SMS8_spades_min1000_NG_32195_SMS8_spades_7_length_86650_cov_214_24	8.3e-26	65.4135
SMS8	PL6	NG-32195_SMS8_spades_min1000_NG_32195_SMS8_spades_7_length_86650_cov_214_25	2.2e-141	98.9247
SMS8	PL6_1	NG-32195_SMS8_spades_min1000_NG_32195_SMS8_spades_7_length_86650_cov_214_25	8.2e-55	61.3833
SMS8	GH13	NG-32195_SMS8_spades_min1000_NG_32195_SMS8_spades_7_length_86650_cov_214_36	1.7e-53	94.6488
SMS9	GH1	metabat2_SMS9_scaffolds2_min1000_P26766_111_S11_SMS9_spades_103_length_10073_cov_2_2	5.5e-157	97.9021
SMS9	GH16_3	metabat2_SMS9_scaffolds2_min1000_P26766_111_S11_SMS9_spades_103_length_10073_cov_2_3	1.8e-83	99.5652
SMS9	GH13_4	metabat2_SMS9_scaffolds2_min1000_P26766_111_S11_SMS9_spades_114_length_9107_cov_2_5	5.2e-182	99.75
SMS9	GH65	metabat2_SMS9_scaffolds2_min1000_P26766_111_S11_SMS9_spades_122_length_8788_cov_2_4	1.7e-141	99.1935
SMS9	GH23	metabat2_SMS9_scaffolds2_min1000_P26766_111_S11_SMS9_spades_124_length_8635_cov_2_5	1.2e-24	82.963
SMS9	PL17_2	metabat2_SMS9_scaffolds2_min1000_P26766_111_S11_SMS9_spades_126_length_8403_cov_2_6	6e-26	65.4135
SMS9	PL17	metabat2_SMS9_scaffolds2_min1000_P26766_111_S11_SMS9_spades_126_length_8403_cov_2_6	8.4e-51	97.1223
SMS9	PL6	metabat2_SMS9_scaffolds2_min1000_P26766_111_S11_SMS9_spades_126_length_8403_cov_2_7	2.2e-141	98.9247
SMS9	PL6_1	metabat2_SMS9_scaffolds2_min1000_P26766_111_S11_SMS9_spades_126_length_8403_cov_2_7	8.2e-55	61.3833
SMS9	GT25	metabat2_SMS9_scaffolds2_min1000_P26766_111_S11_SMS9_spades_134_length_7995_cov_2_7	8e-31	98.3425
SMS9	GT4	metabat2_SMS9_scaffolds2_min1000_P26766_111_S11_SMS9_spades_134_length_7995_cov_2_8	3e-25	94.375
SMS9	GT30	metabat2_SMS9_scaffolds2_min1000_P26766_111_S11_SMS9_spades_134_length_7995_cov_2_9	6e-66	98.3051
SMS9	GT19	metabat2_SMS9_scaffolds2_min1000_P26766_111_S11_SMS9_spades_161_length_6937_cov_2_6	2.4e-130	99.1525
SMS9	GH13	metabat2_SMS9_scaffolds2_min1000_P26766_111_S11_SMS9_spades_165_length_6869_cov_2_4	1.7e-53	94.6488
SMS9	GT51	metabat2_SMS9_scaffolds2_min1000_P26766_111_S11_SMS9_spades_166_length_6789_cov_2_2	3.6e-58	94.3503
SMS9	GH13	metabat2_SMS9_scaffolds2_min1000_P26766_111_S11_SMS9_spades_171_length_6618_cov_2_1	3.3e-58	93.9799
SMS9	GT28	metabat2_SMS9_scaffolds2_min1000_P26766_111_S11_SMS9_spades_176_length_6438_cov_2_2	2e-47	98.0892
SMS9	GH73	metabat2_SMS9_scaffolds2_min1000_P26766_111_S11_SMS9_spades_219_length_5388_cov_2_5	2.1e-34	95.3125
SMS9	GH28	metabat2_SMS9_scaffolds2_min1000_P26766_111_S11_SMS9_spades_224_length_5320_cov_2_6	6e-77	92
SMS9	CBM32	metabat2_SMS9_scaffolds2_min1000_P26766_111_S11_SMS9_spades_235_length_5173_cov_2_2	1.2e-21	92.7419
SMS9	PL7_5	metabat2_SMS9_scaffolds2_min1000_P26766_111_S11_SMS9_spades_235_length_5173_cov_2_2	2.7e-98	98.8764
SMS9	CE1	metabat2_SMS9_scaffolds2_min1000_P26766_111_S11_SMS9_spades_236_length_5165_cov_3_1	2.3e-17	88.9868
SMS9	GT51	metabat2_SMS9_scaffolds2_min1000_P26766_111_S11_SMS9_spades_250_length_5037_cov_2_3	1e-51	93.7853
SMS9	AA2	metabat2_SMS9_scaffolds2_min1000_P26766_111_S11_SMS9_spades_254_length_4973_cov_2_1	6.8e-16	92.549
SMS9	GH3	metabat2_SMS9_scaffolds2_min1000_P26766_111_S11_SMS9_spades_305_length_4348_cov_2_2	1.3e-57	98.6111
SMS9	CE1	metabat2_SMS9_scaffolds2_min1000_P26766_111_S11_SMS9_spades_327_length_4158_cov_1_2	3.5e-47	98.2379
SMS9	PL7_5	metabat2_SMS9_scaffolds2_min1000_P26766_111_S11_SMS9_spades_356_length_3816_cov_2_2	3.5e-108	99.2509
SMS9	CE8	metabat2_SMS9_scaffolds2_min1000_P26766_111_S11_SMS9_spades_375_length_3688_cov_2_2	1.4e-35	80.2083
SMS9	CE12	metabat2_SMS9_scaffolds2_min1000_P26766_111_S11_SMS9_spades_375_length_3688_cov_2_3	1.1e-62	98.5714
SMS9	CE19	metabat2_SMS9_scaffolds2_min1000_P26766_111_S11_SMS9_spades_375_length_3688_cov_2_4	2.6e-26	81.3253
SMS9	GH171	metabat2_SMS9_scaffolds2_min1000_P26766_111_S11_SMS9_spades_392_length_3579_cov_2_2	1e-111	99.7183
SMS9	GH23	metabat2_SMS9_scaffolds2_min1000_P26766_111_S11_SMS9_spades_393_length_3579_cov_2_3	3.2e-23	88.8889
SMS9	CE16	metabat2_SMS9_scaffolds2_min1000_P26766_111_S11_SMS9_spades_418_length_3371_cov_2_2	1.9e-23	97.7528
SMS9	GT51	metabat2_SMS9_scaffolds2_min1000_P26766_111_S11_SMS9_spades_470_length_3059_cov_1_1	8.7e-49	88.1356
SMS9	GT84	metabat2_SMS9_scaffolds2_min1000_P26766_111_S11_SMS9_spades_48_length_38748_cov_286_35	5e-102	99.5349
SMS9	GH94	metabat2_SMS9_scaffolds2_min1000_P26766_111_S11_SMS9_spades_48_length_38748_cov_286_35	0	99.7104
SMS9	GH77	metabat2_SMS9_scaffolds2_min1000_P26766_111_S11_SMS9_spades_509_length_2930_cov_1_1	2.6e-155	98.7854
SMS9	AA6	metabat2_SMS9_scaffolds2_min1000_P26766_111_S11_SMS9_spades_571_length_2704_cov_1_5	1.2e-59	96.9231
SMS9	CE4	metabat2_SMS9_scaffolds2_min1000_P26766_111_S11_SMS9_spades_59_length_25119_cov_2_12	9.1e-30	87.6923
SMS9	AA3	metabat2_SMS9_scaffolds2_min1000_P26766_111_S11_SMS9_spades_69_length_16288_cov_2_7	4.1e-55	50.9709
SMS9	GH3	metabat2_SMS9_scaffolds2_min1000_P26766_111_S11_SMS9_spades_85_length_11406_cov_2_2	3.9e-72	96.7593
SMS9	GH77	metabat2_SMS9_scaffolds2_min1000_P26766_111_S11_SMS9_spades_86_length_11402_cov_2_7	1.1e-110	73.2794
SMS9	GH24	metabat2_SMS9_scaffolds2_min1000_P26766_111_S11_SMS9_spades_88_length_11341_cov_2_14	1.6e-40	93.4307
SMS9	GH31	metabat2_SMS9_scaffolds2_min1000_P26766_111_S11_SMS9_spades_91_length_11194_cov_2_2	1.3e-102	82.2014
SMS9	GH13_38	metabat2_SMS9_scaffolds2_min1000_P26766_111_S11_SMS9_spades_91_length_11194_cov_2_3	5e-74	41.6
SMS9	GH13_38	metabat2_SMS9_scaffolds2_min1000_P26766_111_S11_SMS9_spades_91_length_11194_cov_2_4	3.9e-82	45.6
SMS11	AA6	SMS11_scaffolds_min1000_NODE_10_length_158318_cov_3231.028728_118	4.6e-59	98.9744
SMS11	CE1	SMS11_scaffolds_min1000_NODE_10_length_158318_cov_3231.028728_13	4.7e-17	88.5463
SMS11	CE1	SMS11_scaffolds_min1000_NODE_10_length_158318_cov_3231.028728_49	5.5e-49	95.1542
SMS11	GT51	SMS11_scaffolds_min1000_NODE_11_length_132501_cov_3949.725556_72	3.4e-66	98.8701
SMS11	GH25	SMS11_scaffolds_min1000_NODE_12_length_116264_cov_3873.587880_95	8.8e-55	98.8701
SMS11	GT51	SMS11_scaffolds_min1000_NODE_14_length_91301_cov_3915.847606_64	1.6e-58	94.9153
SMS11	GH23	SMS11_scaffolds_min1000_NODE_15_length_80856_cov_4833.899924_19	1.7e-27	77.7778
SMS11	CBM40	SMS11_scaffolds_min1000_NODE_16_length_48473_cov_4790.306038_18	2e-16	84.3575
SMS11	GH94	SMS11_scaffolds_min1000_NODE_1_length_536973_cov_3489.154520_157	5e-196	70.7529
SMS11	GH23	SMS11_scaffolds_min1000_NODE_1_length_536973_cov_3489.154520_198	1.4e-24	87.4074
SMS11	GH23	SMS11_scaffolds_min1000_NODE_1_length_536973_cov_3489.154520_268	3.6e-31	79.2593
SMS11	CE1	SMS11_scaffolds_min1000_NODE_1_length_536973_cov_3489.154520_306	1.1e-17	90.3084
SMS11	GH103	SMS11_scaffolds_min1000_NODE_1_length_536973_cov_3489.154520_318	3.7e-112	99.322
SMS11	GT4	SMS11_scaffolds_min1000_NODE_1_length_536973_cov_3489.154520_359	4.8e-28	87.5
SMS11	GT26	SMS11_scaffolds_min1000_NODE_1_length_536973_cov_3489.154520_360	5.5e-56	98.8304
SMS11	GT2	SMS11_scaffolds_min1000_NODE_1_length_536973_cov_3489.154520_361	6.5e-30	66.4706
SMS11	GH14	SMS11_scaffolds_min1000_NODE_1_length_536973_cov_3489.154520_382	1.3e-111	98.0583
SMS11	CE1	SMS11_scaffolds_min1000_NODE_1_length_536973_cov_3489.154520_403	4.3e-27	60.793
SMS11	GT4	SMS11_scaffolds_min1000_NODE_1_length_536973_cov_3489.154520_428	9.3e-29	91.25
SMS11	AA4	SMS11_scaffolds_min1000_NODE_1_length_536973_cov_3489.154520_432	9.2e-129	95.5939
SMS11	GT4	SMS11_scaffolds_min1000_NODE_1_length_536973_cov_3489.154520_439	1.1e-38	89.375
SMS11	GT4	SMS11_scaffolds_min1000_NODE_1_length_536973_cov_3489.154520_441	4.8e-23	94.375
SMS11	GT2	SMS11_scaffolds_min1000_NODE_1_length_536973_cov_3489.154520_443	2.1e-23	93.4783
SMS11	CE4	SMS11_scaffolds_min1000_NODE_1_length_536973_cov_3489.154520_445	3.4e-31	92.3077
SMS11	GT51	SMS11_scaffolds_min1000_NODE_2_length_497652_cov_3072.806331_100	6.9e-50	91.5254
SMS11	CE19	SMS11_scaffolds_min1000_NODE_2_length_497652_cov_3072.806331_104	2.6e-30	78.012
SMS11	CE1	SMS11_scaffolds_min1000_NODE_2_length_497652_cov_3072.806331_111	3.2e-20	91.1894
SMS11	CE1	SMS11_scaffolds_min1000_NODE_2_length_497652_cov_3072.806331_15	5.3e-27	85.022
SMS11	GH16_21	SMS11_scaffolds_min1000_NODE_2_length_497652_cov_3072.806331_176	2.6e-47	99.0291
SMS11	GH3	SMS11_scaffolds_min1000_NODE_2_length_497652_cov_3072.806331_177	1.3e-74	96.7593
SMS11	GT104	SMS11_scaffolds_min1000_NODE_2_length_497652_cov_3072.806331_259	1e-130	97.3615
SMS11	GT35	SMS11_scaffolds_min1000_NODE_2_length_497652_cov_3072.806331_343	5.5e-276	99.8516
SMS11	CE1	SMS11_scaffolds_min1000_NODE_2_length_497652_cov_3072.806331_43	1.2e-19	92.0705
SMS11	GH20	SMS11_scaffolds_min1000_NODE_2_length_497652_cov_3072.806331_69	1.5e-108	97.3294
SMS11	CBM32	SMS11_scaffolds_min1000_NODE_3_length_444557_cov_4433.411353_139	2.1e-20	90.3226
SMS11	PL7_5	SMS11_scaffolds_min1000_NODE_3_length_444557_cov_4433.411353_139	1.1e-99	98.8764
SMS11	PL7_5	SMS11_scaffolds_min1000_NODE_3_length_444557_cov_4433.411353_142	2.8e-107	99.2509
SMS11	PL17_2	SMS11_scaffolds_min1000_NODE_3_length_444557_cov_4433.411353_147	8.8e-26	63.9098
SMS11	PL17	SMS11_scaffolds_min1000_NODE_3_length_444557_cov_4433.411353_147	3.2e-51	97.8417
SMS11	PL6	SMS11_scaffolds_min1000_NODE_3_length_444557_cov_4433.411353_148	2e-141	98.9247
SMS11	PL6_1	SMS11_scaffolds_min1000_NODE_3_length_444557_cov_4433.411353_148	6.3e-55	65.7061
SMS11	GT30	SMS11_scaffolds_min1000_NODE_3_length_444557_cov_4433.411353_162	1.1e-64	98.8701
SMS11	GT4	SMS11_scaffolds_min1000_NODE_3_length_444557_cov_4433.411353_164	4e-34	94.375
SMS11	GH109	SMS11_scaffolds_min1000_NODE_3_length_444557_cov_4433.411353_182	2.3e-19	40.1003
SMS11	CE9	SMS11_scaffolds_min1000_NODE_3_length_444557_cov_4433.411353_203	3.4e-117	98.9276
SMS11	GH20	SMS11_scaffolds_min1000_NODE_3_length_444557_cov_4433.411353_206	3.5e-106	95.549
SMS11	GH13_18	SMS11_scaffolds_min1000_NODE_3_length_444557_cov_4433.411353_288	6.3e-117	99.7085
SMS11	GH3	SMS11_scaffolds_min1000_NODE_3_length_444557_cov_4433.411353_345	1.1e-61	99.0741
SMS11	GH171	SMS11_scaffolds_min1000_NODE_3_length_444557_cov_4433.411353_349	3.9e-114	99.7183
SMS11	GH23	SMS11_scaffolds_min1000_NODE_3_length_444557_cov_4433.411353_4	6.3e-23	81.4815
SMS11	GT4	SMS11_scaffolds_min1000_NODE_4_length_392321_cov_3378.503118_103	5.6e-23	97.5
SMS11	GT4	SMS11_scaffolds_min1000_NODE_4_length_392321_cov_3378.503118_108	9.2e-19	91.25
SMS11	GT2	SMS11_scaffolds_min1000_NODE_4_length_392321_cov_3378.503118_110	7.1e-32	87.0588
SMS11	GT2	SMS11_scaffolds_min1000_NODE_4_length_392321_cov_3378.503118_110	1.8e-29	60.5882
SMS11	GT2	SMS11_scaffolds_min1000_NODE_4_length_392321_cov_3378.503118_111	6.1e-21	69.4118
SMS11	GT4	SMS11_scaffolds_min1000_NODE_4_length_392321_cov_3378.503118_118	1.5e-35	91.875
SMS11	GT107	SMS11_scaffolds_min1000_NODE_4_length_392321_cov_3378.503118_119	2.1e-135	88.9098
SMS11	GT2	SMS11_scaffolds_min1000_NODE_4_length_392321_cov_3378.503118_132	8.4e-34	96.4706
SMS11	GH73	SMS11_scaffolds_min1000_NODE_4_length_392321_cov_3378.503118_231	9.7e-36	95.3125
SMS11	AA2	SMS11_scaffolds_min1000_NODE_4_length_392321_cov_3378.503118_37	4.8e-16	39.2157
SMS11	GT107	SMS11_scaffolds_min1000_NODE_4_length_392321_cov_3378.503118_70	3.5e-95	52.4436
SMS11	GT2	SMS11_scaffolds_min1000_NODE_4_length_392321_cov_3378.503118_72	1.6e-21	72.3529
SMS11	GT2	SMS11_scaffolds_min1000_NODE_4_length_392321_cov_3378.503118_75	4.6e-17	91.6667
SMS11	GT2	SMS11_scaffolds_min1000_NODE_4_length_392321_cov_3378.503118_76	4.2e-27	73.5294
SMS11	GT2	SMS11_scaffolds_min1000_NODE_4_length_392321_cov_3378.503118_76	1.9e-20	97.0588
SMS11	GT4	SMS11_scaffolds_min1000_NODE_4_length_392321_cov_3378.503118_77	1.2e-22	90.625
SMS11	CE12	SMS11_scaffolds_min1000_NODE_5_length_352011_cov_3925.864853_85	1.5e-71	99.0476
SMS11	CE8	SMS11_scaffolds_min1000_NODE_5_length_352011_cov_3925.864853_86	4.4e-34	73.2639
SMS11	GH105	SMS11_scaffolds_min1000_NODE_5_length_352011_cov_3925.864853_87	3e-113	98.1928
SMS11	GH28	SMS11_scaffolds_min1000_NODE_5_length_352011_cov_3925.864853_96	1e-77	93.2308
SMS11	PL10_1	SMS11_scaffolds_min1000_NODE_5_length_352011_cov_3925.864853_105	1.6e-83	99.3056
SMS11	GT19	SMS11_scaffolds_min1000_NODE_5_length_352011_cov_3925.864853_255	6.6e-131	99.435
SMS11	GT51	SMS11_scaffolds_min1000_NODE_6_length_344078_cov_4312.644399_101	9.9e-53	93.7853
SMS11	GH16_3	SMS11_scaffolds_min1000_NODE_6_length_344078_cov_4312.644399_127	4.8e-53	99.1304
SMS11	CBM56	SMS11_scaffolds_min1000_NODE_6_length_344078_cov_4312.644399_127	1.2e-22	55.3459
SMS11	GT28	SMS11_scaffolds_min1000_NODE_6_length_344078_cov_4312.644399_248	2.7e-50	97.4522
SMS11	CE11	SMS11_scaffolds_min1000_NODE_6_length_344078_cov_4312.644399_254	1.6e-111	99.262
SMS11	CE7	SMS11_scaffolds_min1000_NODE_6_length_344078_cov_4312.644399_270	1.3e-16	53.6741
SMS11	CBM41	SMS11_scaffolds_min1000_NODE_7_length_299344_cov_4845.682354_121	1.2e-20	87.2549
SMS11	GH13_13	SMS11_scaffolds_min1000_NODE_7_length_299344_cov_4845.682354_121	3.7e-139	99.169
SMS11	GH77	SMS11_scaffolds_min1000_NODE_7_length_299344_cov_4845.682354_123	5.2e-140	98.9879
SMS11	GH18	SMS11_scaffolds_min1000_NODE_7_length_299344_cov_4845.682354_129	1.7e-80	94.5946
SMS11	GH97	SMS11_scaffolds_min1000_NODE_7_length_299344_cov_4845.682354_13	1.5e-245	99.0491
SMS11	GH18	SMS11_scaffolds_min1000_NODE_7_length_299344_cov_4845.682354_130	5.8e-76	96.9595
SMS11	AA10	SMS11_scaffolds_min1000_NODE_7_length_299344_cov_4845.682354_131	2.2e-49	98.8764
SMS11	GT84	SMS11_scaffolds_min1000_NODE_7_length_299344_cov_4845.682354_162	1.3e-100	99.5349
SMS11	GH94	SMS11_scaffolds_min1000_NODE_7_length_299344_cov_4845.682354_162	0	98.3591
SMS11	CE4	SMS11_scaffolds_min1000_NODE_7_length_299344_cov_4845.682354_191	1.9e-29	88.4615
SMS11	GH13_36	SMS11_scaffolds_min1000_NODE_7_length_299344_cov_4845.682354_26	1.4e-112	99.3631
SMS11	GH13_27	SMS11_scaffolds_min1000_NODE_7_length_299344_cov_4845.682354_48	1.4e-151	99.6855
SMS11	CE4	SMS11_scaffolds_min1000_NODE_7_length_299344_cov_4845.682354_51	1.5e-16	77.6923
SMS11	GH13_38	SMS11_scaffolds_min1000_NODE_7_length_299344_cov_4845.682354_6	3.8e-182	99.4667
SMS11	GH31	SMS11_scaffolds_min1000_NODE_7_length_299344_cov_4845.682354_7	1.9e-127	99.5316
SMS11	GH16_3	SMS11_scaffolds_min1000_NODE_8_length_246182_cov_4895.757750_18	1.7e-81	99.5652
SMS11	AA3	SMS11_scaffolds_min1000_NODE_8_length_246182_cov_4895.757750_193	9.9e-56	50.6472
SMS11	GH3	SMS11_scaffolds_min1000_NODE_8_length_246182_cov_4895.757750_20	1.7e-70	96.2963
SMS11	AA7	SMS11_scaffolds_min1000_NODE_8_length_246182_cov_4895.757750_200	3.9e-22	36.0262
SMS11	GH1	SMS11_scaffolds_min1000_NODE_8_length_246182_cov_4895.757750_24	1.9e-151	97.669
SMS11	CE1	SMS11_scaffolds_min1000_NODE_8_length_246182_cov_4895.757750_35	1.2e-18	89.8678
SMS11	GH16	SMS11_scaffolds_min1000_NODE_8_length_246182_cov_4895.757750_50	1e-16	96.8254
SMS11	GT5	SMS11_scaffolds_min1000_NODE_9_length_165753_cov_3047.819322_112	3.5e-145	99.7881
SMS11	GH73	SMS11_scaffolds_min1000_NODE_9_length_165753_cov_3047.819322_70	2e-20	90.625
SMS11	GH77	SMS11_scaffolds_min1000_NODE_9_length_165753_cov_3047.819322_86	2.5e-155	98.9879
SMS11	GH13_9	SMS11_scaffolds_min1000_NODE_9_length_165753_cov_3047.819322_87	3.3e-165	99.6678
SMS11	GH13_11	SMS11_scaffolds_min1000_NODE_9_length_165753_cov_3047.819322_88	1.5e-152	99.7151
SMS12	CE1	SMS12_scaffolds_min1000_P24861_184_S89_SMS12_spades_105_length_11037_cov_4645_3	5e-19	89.8678
SMS12	AA2	SMS12_scaffolds_min1000_P24861_184_S89_SMS12_spades_106_length_10942_cov_3061_7	4.7e-16	39.2157
SMS12	GH16_3	SMS12_scaffolds_min1000_P24861_184_S89_SMS12_spades_107_length_10934_cov_4025_1	4.1e-53	99.1304
SMS12	CBM56	SMS12_scaffolds_min1000_P24861_184_S89_SMS12_spades_107_length_10934_cov_4025_1	1.3e-22	55.3459
SMS12	CE1	SMS12_scaffolds_min1000_P24861_184_S89_SMS12_spades_109_length_10854_cov_3043_3	1.6e-49	95.1542
SMS12	CE4	SMS12_scaffolds_min1000_P24861_184_S89_SMS12_spades_10_length_34163_cov_4315_25	1.9e-29	88.4615
SMS12	GT2	SMS12_scaffolds_min1000_P24861_184_S89_SMS12_spades_113_length_10431_cov_3079_3	1.8e-20	70.5882
SMS12	GT107	SMS12_scaffolds_min1000_P24861_184_S89_SMS12_spades_113_length_10431_cov_3079_5	4e-86	54.5113
SMS12	CE9	SMS12_scaffolds_min1000_P24861_184_S89_SMS12_spades_114_length_10405_cov_3933_3	1.2e-117	98.9276
SMS12	GH20	SMS12_scaffolds_min1000_P24861_184_S89_SMS12_spades_114_length_10405_cov_3933_6	9.9e-107	95.549
SMS12	AA6	SMS12_scaffolds_min1000_P24861_184_S89_SMS12_spades_115_length_10404_cov_2722_9	5e-59	98.9744
SMS12	CBM32	SMS12_scaffolds_min1000_P24861_184_S89_SMS12_spades_117_length_10140_cov_3682_4	2.1e-20	90.3226
SMS12	PL7_5	SMS12_scaffolds_min1000_P24861_184_S89_SMS12_spades_117_length_10140_cov_3682_4	1.1e-99	98.8764
SMS12	GT35	SMS12_scaffolds_min1000_P24861_184_S89_SMS12_spades_123_length_9346_cov_2510_4	1.7e-276	99.8516
SMS12	CE11	SMS12_scaffolds_min1000_P24861_184_S89_SMS12_spades_125_length_9180_cov_3723_8	2.6e-112	99.262
SMS12	GH13_18	SMS12_scaffolds_min1000_P24861_184_S89_SMS12_spades_12_length_33158_cov_4109_6	2e-116	99.7085
SMS12	GT28	SMS12_scaffolds_min1000_P24861_184_S89_SMS12_spades_146_length_8027_cov_3803_5	1.2e-50	97.4522
SMS12	GT51	SMS12_scaffolds_min1000_P24861_184_S89_SMS12_spades_152_length_7845_cov_3601_4	3.4e-66	98.8701
SMS12	AA4	SMS12_scaffolds_min1000_P24861_184_S89_SMS12_spades_153_length_7835_cov_2846_1	1.5e-128	95.5939
SMS12	GT4	SMS12_scaffolds_min1000_P24861_184_S89_SMS12_spades_153_length_7835_cov_2846_5	9.3e-29	91.25
SMS12	GH94	SMS12_scaffolds_min1000_P24861_184_S89_SMS12_spades_172_length_7051_cov_3434_1	3.2e-83	36.7761
SMS12	GH73	SMS12_scaffolds_min1000_P24861_184_S89_SMS12_spades_173_length_6887_cov_2701_7	2.2e-18	65.625
SMS12	GT51	SMS12_scaffolds_min1000_P24861_184_S89_SMS12_spades_174_length_6859_cov_3640_4	9.9e-53	93.7853
SMS12	GT30	SMS12_scaffolds_min1000_P24861_184_S89_SMS12_spades_17_length_25213_cov_3971_12	3.3e-64	98.8701
SMS12	CE19	SMS12_scaffolds_min1000_P24861_184_S89_SMS12_spades_188_length_6366_cov_2862_6	3.4e-30	78.012
SMS12	GH13_36	SMS12_scaffolds_min1000_P24861_184_S89_SMS12_spades_189_length_6342_cov_4147_3	1.4e-112	99.3631
SMS12	CE4	SMS12_scaffolds_min1000_P24861_184_S89_SMS12_spades_18_length_25004_cov_4122_4	1.5e-16	77.6923
SMS12	GT104	SMS12_scaffolds_min1000_P24861_184_S89_SMS12_spades_197_length_6103_cov_2651_7	2.6e-132	97.3615
SMS12	GH23	SMS12_scaffolds_min1000_P24861_184_S89_SMS12_spades_198_length_6069_cov_3821_2	6.3e-23	81.4815
SMS12	CE12	SMS12_scaffolds_min1000_P24861_184_S89_SMS12_spades_1_length_72728_cov_3695_23	1.5e-71	99.0476
SMS12	CE8	SMS12_scaffolds_min1000_P24861_184_S89_SMS12_spades_1_length_72728_cov_3695_24	1.6e-34	73.2639
SMS12	GH105	SMS12_scaffolds_min1000_P24861_184_S89_SMS12_spades_1_length_72728_cov_3695_25	1.4e-112	97.8916
SMS12	GH28	SMS12_scaffolds_min1000_P24861_184_S89_SMS12_spades_1_length_72728_cov_3695_34	2.5e-78	93.2308
SMS12	PL10_1	SMS12_scaffolds_min1000_P24861_184_S89_SMS12_spades_1_length_72728_cov_3695_43	9.2e-84	99.3056
SMS12	AA7	SMS12_scaffolds_min1000_P24861_184_S89_SMS12_spades_210_length_5717_cov_4559_5	8e-24	36.4629
SMS12	GH23	SMS12_scaffolds_min1000_P24861_184_S89_SMS12_spades_235_length_5260_cov_4542_4	1.3e-27	77.7778
SMS12	GH94	SMS12_scaffolds_min1000_P24861_184_S89_SMS12_spades_241_length_5149_cov_3257_5	4.2e-116	36.1004
SMS12	CE1	SMS12_scaffolds_min1000_P24861_184_S89_SMS12_spades_251_length_5027_cov_2864_2	4.3e-27	60.793
SMS12	GH13_11	SMS12_scaffolds_min1000_P24861_184_S89_SMS12_spades_257_length_4805_cov_2828_1	8.3e-84	56.6952
SMS12	GH13_9	SMS12_scaffolds_min1000_P24861_184_S89_SMS12_spades_257_length_4805_cov_2828_2	3.3e-165	99.6678
SMS12	GH77	SMS12_scaffolds_min1000_P24861_184_S89_SMS12_spades_257_length_4805_cov_2828_3	3.3e-126	81.5789
SMS12	GH103	SMS12_scaffolds_min1000_P24861_184_S89_SMS12_spades_259_length_4776_cov_3054_3	1.3e-111	99.322
SMS12	PL12	SMS12_scaffolds_min1000_P24861_184_S89_SMS12_spades_25_length_20888_cov_3202_5	2.1e-18	91.3043
SMS12	GH73	SMS12_scaffolds_min1000_P24861_184_S89_SMS12_spades_266_length_4675_cov_3081_2	1.5e-35	95.3125
SMS12	GT5	SMS12_scaffolds_min1000_P24861_184_S89_SMS12_spades_280_length_4468_cov_2774_3	4.6e-146	99.7881
SMS12	GT2	SMS12_scaffolds_min1000_P24861_184_S89_SMS12_spades_297_length_4281_cov_2807_2	2.1e-23	93.4783
SMS12	GT4	SMS12_scaffolds_min1000_P24861_184_S89_SMS12_spades_297_length_4281_cov_2807_4	1.2e-23	94.375
SMS12	GT84	SMS12_scaffolds_min1000_P24861_184_S89_SMS12_spades_2_length_49374_cov_4442_16	1.3e-100	99.5349
SMS12	GH94	SMS12_scaffolds_min1000_P24861_184_S89_SMS12_spades_2_length_49374_cov_4442_16	0	98.3591
SMS12	CE1	SMS12_scaffolds_min1000_P24861_184_S89_SMS12_spades_304_length_4143_cov_2886_1	8.9e-18	91.1894
SMS12	GH18	SMS12_scaffolds_min1000_P24861_184_S89_SMS12_spades_31_length_18928_cov_4404_2	1.8e-80	94.5946
SMS12	GH18	SMS12_scaffolds_min1000_P24861_184_S89_SMS12_spades_31_length_18928_cov_4404_3	2.4e-76	96.9595
SMS12	AA10	SMS12_scaffolds_min1000_P24861_184_S89_SMS12_spades_31_length_18928_cov_4404_4	5.4e-49	98.8764
SMS12	GT2	SMS12_scaffolds_min1000_P24861_184_S89_SMS12_spades_321_length_3920_cov_3179_1	4.9e-32	74.1176
SMS12	GT51	SMS12_scaffolds_min1000_P24861_184_S89_SMS12_spades_364_length_3437_cov_3065_2	6.6e-50	90.9605
SMS12	GT2	SMS12_scaffolds_min1000_P24861_184_S89_SMS12_spades_367_length_3396_cov_2910_3	1.7e-28	75.2941
SMS12	GT94	SMS12_scaffolds_min1000_P24861_184_S89_SMS12_spades_388_length_3046_cov_2665_1	2.8e-21	77.0318
SMS12	GH171	SMS12_scaffolds_min1000_P24861_184_S89_SMS12_spades_3_length_45894_cov_4218_29	4.6e-114	99.7183
SMS12	GH3	SMS12_scaffolds_min1000_P24861_184_S89_SMS12_spades_3_length_45894_cov_4218_33	3.1e-60	99.0741
SMS12	GH97	SMS12_scaffolds_min1000_P24861_184_S89_SMS12_spades_40_length_16880_cov_4365_10	5.9e-246	99.0491
SMS12	GH13_38	SMS12_scaffolds_min1000_P24861_184_S89_SMS12_spades_40_length_16880_cov_4365_6	3.5e-182	99.4667
SMS12	GH31	SMS12_scaffolds_min1000_P24861_184_S89_SMS12_spades_40_length_16880_cov_4365_7	2.4e-128	99.5316
SMS12	GH14	SMS12_scaffolds_min1000_P24861_184_S89_SMS12_spades_414_length_2624_cov_2656_1	8.9e-68	66.0194
SMS12	GH13_27	SMS12_scaffolds_min1000_P24861_184_S89_SMS12_spades_41_length_16763_cov_4254_14	1.9e-135	88.9937
SMS12	GT4	SMS12_scaffolds_min1000_P24861_184_S89_SMS12_spades_421_length_2532_cov_3446_2	3.4e-36	94.375
SMS12	GT107	SMS12_scaffolds_min1000_P24861_184_S89_SMS12_spades_421_length_2532_cov_3446_3	4.3e-124	61.8421
SMS12	GT19	SMS12_scaffolds_min1000_P24861_184_S89_SMS12_spades_42_length_16720_cov_3270_6	6.7e-131	99.435
SMS12	GT26	SMS12_scaffolds_min1000_P24861_184_S89_SMS12_spades_48_length_16334_cov_3162_10	2.8e-33	95.3216
SMS12	GT2	SMS12_scaffolds_min1000_P24861_184_S89_SMS12_spades_48_length_16334_cov_3162_7	7.3e-16	70
SMS12	GT4	SMS12_scaffolds_min1000_P24861_184_S89_SMS12_spades_48_length_16334_cov_3162_8	5.3e-31	88.125
SMS12	CE1	SMS12_scaffolds_min1000_P24861_184_S89_SMS12_spades_4_length_43308_cov_3716_49	2.5e-26	91.1894
SMS12	CE1	SMS12_scaffolds_min1000_P24861_184_S89_SMS12_spades_58_length_15522_cov_3572_6	4.1e-28	84.5815
SMS12	CBM40	SMS12_scaffolds_min1000_P24861_184_S89_SMS12_spades_5_length_41363_cov_4296_21	1.4e-16	84.3575
SMS12	GH25	SMS12_scaffolds_min1000_P24861_184_S89_SMS12_spades_61_length_15130_cov_3365_10	4.3e-55	98.8701
SMS12	GH16	SMS12_scaffolds_min1000_P24861_184_S89_SMS12_spades_64_length_14635_cov_4692_14	7.2e-17	96.8254
SMS12	PL7_5	SMS12_scaffolds_min1000_P24861_184_S89_SMS12_spades_66_length_14586_cov_3732_2	2.8e-92	82.0225
SMS12	PL17_2	SMS12_scaffolds_min1000_P24861_184_S89_SMS12_spades_66_length_14586_cov_3732_8	4.8e-26	65.4135
SMS12	PL17	SMS12_scaffolds_min1000_P24861_184_S89_SMS12_spades_66_length_14586_cov_3732_8	4.5e-51	97.8417
SMS12	PL6	SMS12_scaffolds_min1000_P24861_184_S89_SMS12_spades_66_length_14586_cov_3732_9	2e-141	98.9247
SMS12	PL6_1	SMS12_scaffolds_min1000_P24861_184_S89_SMS12_spades_66_length_14586_cov_3732_9	4.5e-56	61.6715
SMS12	GH3	SMS12_scaffolds_min1000_P24861_184_S89_SMS12_spades_6_length_35462_cov_4572_11	1.7e-70	96.2963
SMS12	GH16_3	SMS12_scaffolds_min1000_P24861_184_S89_SMS12_spades_6_length_35462_cov_4572_13	2.3e-82	99.5652
SMS12	GH1	SMS12_scaffolds_min1000_P24861_184_S89_SMS12_spades_6_length_35462_cov_4572_7	1.4e-151	97.669
SMS12	CBM41	SMS12_scaffolds_min1000_P24861_184_S89_SMS12_spades_71_length_14316_cov_4354_3	1.2e-20	87.2549
SMS12	GH13_13	SMS12_scaffolds_min1000_P24861_184_S89_SMS12_spades_71_length_14316_cov_4354_3	8.7e-139	99.169
SMS12	GH77	SMS12_scaffolds_min1000_P24861_184_S89_SMS12_spades_71_length_14316_cov_4354_5	5.2e-140	98.9879
SMS12	GT51	SMS12_scaffolds_min1000_P24861_184_S89_SMS12_spades_73_length_14149_cov_3485_11	3.2e-58	94.9153
SMS12	CE7	SMS12_scaffolds_min1000_P24861_184_S89_SMS12_spades_74_length_14141_cov_3837_8	1.3e-16	53.6741
SMS12	GH109	SMS12_scaffolds_min1000_P24861_184_S89_SMS12_spades_7_length_35445_cov_3898_10	2.3e-19	40.1003
SMS12	GT4	SMS12_scaffolds_min1000_P24861_184_S89_SMS12_spades_82_length_13537_cov_3131_5	4.8e-28	87.5
SMS12	GT26	SMS12_scaffolds_min1000_P24861_184_S89_SMS12_spades_82_length_13537_cov_3131_6	3.4e-56	98.8304
SMS12	GT2	SMS12_scaffolds_min1000_P24861_184_S89_SMS12_spades_82_length_13537_cov_3131_7	6.1e-30	67.0588
SMS12	CE1	SMS12_scaffolds_min1000_P24861_184_S89_SMS12_spades_88_length_12638_cov_2921_11	3.5e-20	92.0705
SMS12	CE1	SMS12_scaffolds_min1000_P24861_184_S89_SMS12_spades_89_length_12347_cov_2963_5	1.3e-16	88.5463

## Sheet: TableS2f_BGC
Table S2f: Predicted biosynthetic genes in bacterial slick SML isolates.
Strain	Predicted product#	Contig	Coordinates
SMS2	Indole / violacein	SMS2_scaffolds_min1000_P26766_110_S10_SMS2_spades_1_length_330920_cov_371	179821 - 202850
	NRPS-like, prodigiosin	SMS2_scaffolds_min1000_P26766_110_S10_SMS2_spades_9_length_152950_cov_403	105169 - 152950
	NRPS	SMS2_scaffolds_min1000_P26766_110_S10_SMS2_spades_12_length_137800_cov_359	1 - 25507
	NRPS	SMS2_scaffolds_min1000_P26766_110_S10_SMS2_spades_46_length_18832_cov_537	1 - 18832
SMS4	NRPS	SMS4_scaffolds_min1000_P24861_168_S73_SMS4_spades_3_length_151694_cov_2379	1 - 94178
	NRPS*	SMS4_scaffolds_min1000_P24861_168_S73_SMS4_spades_6_length_121098_cov_4098	7332 - 53178
	NRPS	SMS4_scaffolds_min1000_P24861_168_S73_SMS4_spades_94_length_9337_cov_2451	1 - 9337
	NRPS	SMS4_scaffolds_min1000_P24861_168_S73_SMS4_spades_117_length_6417_cov_3766	1 - 6417
	NRPS	SMS4_scaffolds_min1000_P24861_168_S73_SMS4_spades_141_length_4912_cov_5212	1 - 4912
	NRPS	SMS4_scaffolds_min1000_P24861_168_S73_SMS4_spades_173_length_3245_cov_1	1 - 3245
	Lanthipeptide**	SMS4_scaffolds_min1000_P24861_168_S73_SMS4_spades_60_length_19655_cov_4114	1 - 12851
	Resorcinol*	SMS4_scaffolds_min1000_P24861_168_S73_SMS4_spades_37_length_43459_cov_4145	88724 - 129830
SMS8	Homoserine lactone	NG-32195_SMS8_spades_min1000_NG_32195_SMS8_spades_1_length_1687619_cov_195	422686 - 443543
	Homoserine lactone	NG-32195_SMS8_spades_min1000_NG_32195_SMS8_spades_2_length_632709_cov_198	153506 - 174315
* shared with SMS3, SMS11, SMS12
** shared with SMS11, SMS12
# NRPS: nonribosomal peptide

## Sheet: TableS2g_surfactants
Table S2g: Predicted biosurfactant-encoding genes in bacterial slick SML isolates.
NCBI accession	Gene	evalue	identity	coverage
AAB35246.1	metabat2_SMS9_scaffolds2_min1000_P26766_111_S11_SMS9_spades_59_length_25119_cov_2_8	6.5e-11	0.239	0.7804
BAG28347.1	metabat2_SMS9_scaffolds2_min1000_P26766_111_S11_SMS9_spades_142_length_7629_cov_2_4	3.55e-14	0.31	0.4457
AAB35246.1	metabat2_SMS9_scaffolds2_min1000_P26766_111_S11_SMS9_spades_275_length_4683_cov_1_5	7e-06	0.291	0.3086
AAB35246.1	metabat2_SMS9_scaffolds2_min1000_P26766_111_S11_SMS9_spades_278_length_4644_cov_303_4	9.46e-08	0.245	0.8327
AAD04757.1	metabat2_SMS9_scaffolds2_min1000_P26766_111_S11_SMS9_spades_351_length_3886_cov_1_5	6.9e-14	0.302	0.6593
AAB35246.1	metabat2_SMS9_scaffolds2_min1000_P26766_111_S11_SMS9_spades_354_length_3861_cov_2_2	5.26e-07	0.299	0.5838
AAD04757.1	metabat2_SMS9_scaffolds2_min1000_P26766_111_S11_SMS9_spades_517_length_2892_cov_2_1	1.26e-08	0.265	0.4429
AEW31038.1	metabat2_SMS9_scaffolds2_min1000_P26766_111_S11_SMS9_spades_541_length_2814_cov_1_2	4.79e-08	0.244	0.7869
AAD04757.1	metabat2_SMS9_scaffolds2_min1000_P26766_111_S11_SMS9_spades_624_length_2538_cov_1_4	3.18e-31	0.305	0.7815
NP_252169.1	NG-32195_SMS8_spades_min1000_NG_32195_SMS8_spades_1_length_1687619_cov_195_100	1.77e-08	0.228	0.9449
AAD04757.1	NG-32195_SMS8_spades_min1000_NG_32195_SMS8_spades_1_length_1687619_cov_195_382	1.38e-10	0.243	0.8826
AAD04757.1	NG-32195_SMS8_spades_min1000_NG_32195_SMS8_spades_1_length_1687619_cov_195_474	1.62e-34	0.266	0.971
BAG28347.1	NG-32195_SMS8_spades_min1000_NG_32195_SMS8_spades_2_length_632709_cov_198_368	3.55e-14	0.31	0.4457
AAD04757.1	NG-32195_SMS8_spades_min1000_NG_32195_SMS8_spades_3_length_559453_cov_168_346	5.16e-20	0.219	0.9124
AEW31038.1	NG-32195_SMS8_spades_min1000_NG_32195_SMS8_spades_3_length_559453_cov_168_500	1.34e-19	0.223	0.6794
AAB35246.1	NG-32195_SMS8_spades_min1000_NG_32195_SMS8_spades_4_length_175817_cov_144_147	5.74e-06	0.291	0.3255
AAB35246.1	NG-32195_SMS8_spades_min1000_NG_32195_SMS8_spades_5_length_164945_cov_230_52	6.5e-11	0.239	0.7804
BAG28347.1	SMS2_scaffolds_min1000_P26766_110_S10_SMS2_spades_1_length_330920_cov_371_242	7.58e-14	0.294	0.453
AAD04757.1	SMS2_scaffolds_min1000_P26766_110_S10_SMS2_spades_2_length_297335_cov_408_119	5.51e-21	0.226	0.7821
AAB35246.1	SMS2_scaffolds_min1000_P26766_110_S10_SMS2_spades_3_length_277482_cov_351_205	8.62e-08	0.259	0.8583
AEW31038.1	SMS2_scaffolds_min1000_P26766_110_S10_SMS2_spades_4_length_224030_cov_451_144	2.41e-11	0.23	0.6942
AAD04757.1	SMS2_scaffolds_min1000_P26766_110_S10_SMS2_spades_9_length_152950_cov_403_110	5.29e-15	0.215	0.7849
AAD04757.1	SMS2_scaffolds_min1000_P26766_110_S10_SMS2_spades_9_length_152950_cov_403_114	7.3e-58	0.307	0.8854
AAB35246.1	SMS2_scaffolds_min1000_P26766_110_S10_SMS2_spades_11_length_144962_cov_420_26	4.79e-10	0.274	0.7444
AAD04757.1	SMS2_scaffolds_min1000_P26766_110_S10_SMS2_spades_12_length_137800_cov_359_1	3.44e-60	0.379	0.8943
AAD04757.1	SMS2_scaffolds_min1000_P26766_110_S10_SMS2_spades_12_length_137800_cov_359_2	1.99e-99	0.279	0.6693
AAC60400.1	SMS2_scaffolds_min1000_P26766_110_S10_SMS2_spades_14_length_133001_cov_436_47	1.53e-06	0.435	0.2244
AAD04757.1	SMS2_scaffolds_min1000_P26766_110_S10_SMS2_spades_16_length_130030_cov_397_17	5.85e-09	0.225	0.6928
AAD04757.1	SMS2_scaffolds_min1000_P26766_110_S10_SMS2_spades_19_length_99241_cov_386_59	1.68e-30	0.26	0.9621
AAD04757.1	SMS2_scaffolds_min1000_P26766_110_S10_SMS2_spades_46_length_18832_cov_537_1	9.35e-113	0.242	0.9723
AEW31038.1	SMS2_scaffolds_min1000_P26766_110_S10_SMS2_spades_46_length_18832_cov_537_2	8.05e-27	0.223	0.5339
AAD04757.1	SMS3_scaffolds_min1000_P24861_160_S65_SMS3_spades_1_length_626807_cov_2970_298	6.47e-36	0.258	0.9855
AEW31038.1	SMS3_scaffolds_min1000_P24861_160_S65_SMS3_spades_2_length_590804_cov_3431_505	7.03e-93	0.379	0.992
AEW31038.1	SMS3_scaffolds_min1000_P24861_160_S65_SMS3_spades_2_length_590804_cov_3431_506	9.36e-07	0.386	0.5789
AEW31038.1	SMS3_scaffolds_min1000_P24861_160_S65_SMS3_spades_2_length_590804_cov_3431_510	0	0.298	0.6514
AAB35246.1	SMS3_scaffolds_min1000_P24861_160_S65_SMS3_spades_3_length_465244_cov_4023_80	3.44e-08	0.237	0.8105
AAD04757.1	SMS3_scaffolds_min1000_P24861_160_S65_SMS3_spades_3_length_465244_cov_4023_397	0	0.312	0.9758
AEW31038.1	SMS3_scaffolds_min1000_P24861_160_S65_SMS3_spades_5_length_347479_cov_3011_104	1.54e-08	0.207	0.7656
AAB35246.1	SMS3_scaffolds_min1000_P24861_160_S65_SMS3_spades_6_length_297506_cov_2594_242	9.72e-11	0.274	0.8527
AEW31038.1	SMS3_scaffolds_min1000_P24861_160_S65_SMS3_spades_7_length_297155_cov_4174_72	7.89e-113	0.367	0.3104
AAB35246.1	SMS3_scaffolds_min1000_P24861_160_S65_SMS3_spades_7_length_297155_cov_4174_116	6.34e-10	0.22	0.7853
AEW31038.1	SMS3_scaffolds_min1000_P24861_160_S65_SMS3_spades_8_length_263252_cov_3255_214	6.23e-17	0.248	0.7991
AEW31038.1	SMS3_scaffolds_min1000_P24861_160_S65_SMS3_spades_11_length_125508_cov_2664_42	6.73e-10	0.219	0.7648
AAD04757.1	SMS3_scaffolds_min1000_P24861_160_S65_SMS3_spades_11_length_125508_cov_2664_76	7.11e-19	0.245	0.7969
AAD04757.1	SMS3_scaffolds_min1000_P24861_160_S65_SMS3_spades_16_length_21349_cov_3955_1	0	0.335	0.9396
AAD04757.1	SMS3_scaffolds_min1000_P24861_160_S65_SMS3_spades_16_length_21349_cov_3955_3	0	0.34	0.2695
AAD04757.1	SMS3_scaffolds_min1000_P24861_160_S65_SMS3_spades_16_length_21349_cov_3955_4	6.69e-92	0.298	0.6723
AAD04757.1	SMS4_scaffolds_min1000_P24861_168_S73_SMS4_spades_3_length_151694_cov_2379_4	8.19e-39	0.256	0.8149
AAD04757.1	SMS4_scaffolds_min1000_P24861_168_S73_SMS4_spades_3_length_151694_cov_2379_5	4.74e-161	0.241	0.923
AEW31038.1	SMS4_scaffolds_min1000_P24861_168_S73_SMS4_spades_3_length_151694_cov_2379_9	6.14e-14	0.221	0.5598
AAD04757.1	SMS4_scaffolds_min1000_P24861_168_S73_SMS4_spades_3_length_151694_cov_2379_13	1.23e-149	0.245	0.6362
AEW31038.1	SMS4_scaffolds_min1000_P24861_168_S73_SMS4_spades_3_length_151694_cov_2379_16	1.47e-82	0.262	0.8247
AEW31038.1	SMS4_scaffolds_min1000_P24861_168_S73_SMS4_spades_3_length_151694_cov_2379_18	3.43e-32	0.249	0.8672
AEW31038.1	SMS4_scaffolds_min1000_P24861_168_S73_SMS4_spades_3_length_151694_cov_2379_19	2.58e-08	0.343	0.0375
AEW31038.1	SMS4_scaffolds_min1000_P24861_168_S73_SMS4_spades_3_length_151694_cov_2379_20	5.92e-102	0.279	0.9148
AEW31038.1	SMS4_scaffolds_min1000_P24861_168_S73_SMS4_spades_3_length_151694_cov_2379_21	0	0.267	0.9833
AEW31038.1	SMS4_scaffolds_min1000_P24861_168_S73_SMS4_spades_3_length_151694_cov_2379_25	0	0.3	0.9746
AEW31038.1	SMS4_scaffolds_min1000_P24861_168_S73_SMS4_spades_3_length_151694_cov_2379_26	0	0.322	0.9699
AEW31038.1	SMS4_scaffolds_min1000_P24861_168_S73_SMS4_spades_6_length_121098_cov_4098_24	2.29e-113	0.361	0.333
AEW31038.1	SMS4_scaffolds_min1000_P24861_168_S73_SMS4_spades_7_length_120761_cov_3098_38	1.25e-17	0.25	0.7991
AAD04757.1	SMS4_scaffolds_min1000_P24861_168_S73_SMS4_spades_8_length_109780_cov_3082_92	7.11e-19	0.245	0.7969
AAB35246.1	SMS4_scaffolds_min1000_P24861_168_S73_SMS4_spades_9_length_108413_cov_2257_13	1.29e-10	0.272	0.8527
AEW31038.1	SMS4_scaffolds_min1000_P24861_168_S73_SMS4_spades_19_length_66615_cov_2607_38	8.93e-10	0.23	0.6953
AAD04757.1	SMS4_scaffolds_min1000_P24861_168_S73_SMS4_spades_21_length_65780_cov_2840_36	4.25e-36	0.26	0.9855
AAB35246.1	SMS4_scaffolds_min1000_P24861_168_S73_SMS4_spades_31_length_53840_cov_4070_45	7.08e-08	0.237	0.8105
AAB35246.1	SMS4_scaffolds_min1000_P24861_168_S73_SMS4_spades_57_length_23385_cov_4316_14	6.34e-10	0.22	0.7853
AAD04757.1	SMS4_scaffolds_min1000_P24861_168_S73_SMS4_spades_94_length_9337_cov_2451_1	3.05e-74	0.311	0.8604
AEW31038.1	SMS4_scaffolds_min1000_P24861_168_S73_SMS4_spades_94_length_9337_cov_2451_2	0	0.347	0.9838
AAD04757.1	SMS4_scaffolds_min1000_P24861_168_S73_SMS4_spades_117_length_6417_cov_3766_5	2.95e-90	0.381	0.612
AEW31038.1	SMS4_scaffolds_min1000_P24861_168_S73_SMS4_spades_141_length_4912_cov_5212_2	2.77e-114	0.294	0.6095
AAD04757.1	SMS4_scaffolds_min1000_P24861_168_S73_SMS4_spades_173_length_3245_cov_1_1	0	0.361	1
AAD04757.1	SMS11_scaffolds_min1000_NODE_1_length_536973_cov_3489.154520_303	4.29e-36	0.26	0.9855
AEW31038.1	SMS11_scaffolds_min1000_NODE_2_length_497652_cov_3072.806331_244	9.99e-09	0.236	0.7035
AAD04757.1	SMS11_scaffolds_min1000_NODE_2_length_497652_cov_3072.806331_280	7.11e-19	0.245	0.7969
AAB35246.1	SMS11_scaffolds_min1000_NODE_2_length_497652_cov_3072.806331_340	7.32e-10	0.27	0.8527
AAB35246.1	SMS11_scaffolds_min1000_NODE_7_length_299344_cov_4845.682354_187	7.75e-08	0.237	0.8105
AAB35246.1	SMS11_scaffolds_min1000_NODE_8_length_246182_cov_4895.757750_97	6.34e-10	0.22	0.7853
AEW31038.1	SMS11_scaffolds_min1000_NODE_8_length_246182_cov_4895.757750_145	9.04e-114	0.37	0.3104
AEW31038.1	SMS11_scaffolds_min1000_NODE_12_length_116264_cov_3873.587880_23	1.2e-17	0.25	0.7991
AEW31038.1	SMS12_scaffolds_min1000_P24861_184_S89_SMS12_spades_8_length_34689_cov_4557_5	1.49e-112	0.367	0.3104
AAB35246.1	SMS12_scaffolds_min1000_P24861_184_S89_SMS12_spades_10_length_34163_cov_4315_29	6.07e-08	0.237	0.8105
AEW31038.1	SMS12_scaffolds_min1000_P24861_184_S89_SMS12_spades_92_length_12009_cov_3597_7	1.07e-17	0.25	0.7991
AAB35246.1	SMS12_scaffolds_min1000_P24861_184_S89_SMS12_spades_123_length_9346_cov_2510_7	9.11e-11	0.27	0.8527
AEW31038.1	SMS12_scaffolds_min1000_P24861_184_S89_SMS12_spades_139_length_8306_cov_2815_3	5.72e-10	0.219	0.7648
AEW31038.1	SMS12_scaffolds_min1000_P24861_184_S89_SMS12_spades_212_length_5698_cov_2738_2	2.78e-08	0.207	0.6833
AAB35246.1	SMS12_scaffolds_min1000_P24861_184_S89_SMS12_spades_294_length_4290_cov_4685_1	4.77e-10	0.224	0.8592
AAD04757.1	SMS12_scaffolds_min1000_P24861_184_S89_SMS12_spades_317_length_3979_cov_3136_1	8.29e-27	0.27	0.9812

## Sheet: TableS3a_CRISPRarray_info
Table S3a: CRISPRcasFinder (Couvin et al., 2018) output about evidence level 4 CRISPR arrays and associated consensus DR sequences
Strain	Sequence	Sequence_basename	Duplicated_Spacers	CRISPR_Id	CRISPR_Start	CRISPR_End	CRISPR_Length	Potential_Orientation (AT%)	CRISPRDirection	Consensus_Direct_Repeat (DR)	Repeat_ID (CRISPRdb)	Nb_CRISPRs_with_same_Repeat (CRISPRdb)	Repeat_Length	Spacers_Nb	Mean_size_Spacers	Standard_Deviation_Spacers	Nb_Repeats_matching_Consensus	Ratio_Repeats_match/TotalRepeat	Conservation_Repeats (% identity)	EBcons_Repeats	Conservation_Spacers (% identity)	EBcons_Spacers	Repeat_Length_plus_mean_size_Spacers	Ratio_Repeat/mean_Spacers_Length	CRISPR_found_in_DB (if sequence IDs are similar)	Evidence_Level
Unknown	P22051_112_S34_metaspades_1212_length_48547_cov_18	P22051_112_S34_metaspades_1212_length_48547_cov_18	0	P22051_112_S34_metaspades_1212_length_48547_cov_18_1	20313	20711	398	Unknown	Unknown	GGTTATATCTGGAATATG	Unknown	0	18	10	20.1	5.66569	5	0.454545	77.7778	85.7941	0	28.2835	38.1	0.895522	0	4
Unknown	P22051_112_S34_metaspades_3450_length_26207_cov_69	P22051_112_S34_metaspades_3450_length_26207_cov_69	0	P22051_112_S34_metaspades_3450_length_26207_cov_69_1	9855	10193	338	Reverse	Unknown	ACCCAGGGAGGAGGAG	Unknown	0	16	7	30.1429	3.23669	3	0.375	81.25	82.9991	5.71429	10.4492	46.1429	0.530806	0	4
Unknown	P22051_112_S34_metaspades_14526_length_9460_cov_10	P22051_112_S34_metaspades_14526_length_9460_cov_10	0	P22051_112_S34_metaspades_14526_length_9460_cov_10_1	8293	9460	1167	Unknown	Unknown	ACCCCCCGCCGGACAGGCGGCTGAGAGA	Unknown	0	28	19	32	0	20	1	100	100	0	0	60	0.875	0	4
Unknown	P22051_112_S34_metaspades_25691_length_6271_cov_4	P22051_112_S34_metaspades_25691_length_6271_cov_4	0	P22051_112_S34_metaspades_25691_length_6271_cov_4_1	148	1340	1192	Forward	Unknown	GTTGGGAGTTGTCGTCCTTTCTCCCAGTTAGACTTC	Unknown	0	36	18	28.2778	0.574513	19	1	100	100	0	0	64.2778	1.27308	0	4
Unknown	P22051_112_S34_metaspades_27897_length_5914_cov_4	P22051_112_S34_metaspades_27897_length_5914_cov_4	0	P22051_112_S34_metaspades_27897_length_5914_cov_4_1	3972	4555	583	Reverse	Unknown	CCTCCAACTACCCTTCAAAACTGGC	Unknown	0	25	13	18	0.408248	14	1	100	100	0	0	43	1.38889	0	4
Unknown	P22051_112_S34_metaspades_32964_length_5257_cov_5	P22051_112_S34_metaspades_32964_length_5257_cov_5	0	P22051_112_S34_metaspades_32964_length_5257_cov_5_1	119	681	562	Forward	R [0,0.37 Confidence: MEDIUM]	AATATCGTGTTTTCTAATCTTTAATCAAACCACAAC	R380	2	36	8	29.875	0.353553	9	1	100	100	2.04082	6.93476	65.875	1.20502	0	4
Unknown	P22051_112_S34_metaspades_48593_length_4009_cov_6	P22051_112_S34_metaspades_48593_length_4009_cov_6	0	P22051_112_S34_metaspades_48593_length_4009_cov_6_4	3325	3705	380	Forward	Unknown	CCTGATATATCCACATTTCC	Unknown	0	20	8	25	9.6214	3	0.333333	55	70.0593	0	13.2722	45	0.8	0	4
Unknown	P22051_112_S34_metaspades_52271_length_3805_cov_3	P22051_112_S34_metaspades_52271_length_3805_cov_3	0	P22051_112_S34_metaspades_52271_length_3805_cov_3_1	2959	3799	840	Unknown	Unknown	GTCTTAATCCCTCTTTTGCTGGATGACCCACTCTGGG	Unknown	0	37	11	36.0909	1.04447	7	0.583333	67.5676	84.8663	0	48.2805	73.0909	1.02519	0	4
Unknown	P22051_112_S34_metaspades_52356_length_3800_cov_3	P22051_112_S34_metaspades_52356_length_3800_cov_3	0	P22051_112_S34_metaspades_52356_length_3800_cov_3_1	10	444	434	Unknown	Unknown	AGTTTCAGTTGCCCCACAATTTAAAGGGGGCCAATAC	Unknown	0	37	6	29.3333	0.516398	5	0.714286	97.2973	96.895	0	0	66.3333	1.26136	0	4
Unknown	P22051_112_S34_metaspades_246004_length_1289_cov_2	P22051_112_S34_metaspades_246004_length_1289_cov_2	0	P22051_112_S34_metaspades_246004_length_1289_cov_2_1	498	809	311	Forward	Unknown	TCGCTTTAGTTGGGGC	Unknown	0	16	9	16.8889	6.99007	7	0.7	50	76.5502	0	21.228	32.8889	0.947368	0	4
Unknown	P22051_112_S34_metaspades_314441_length_1090_cov_33	P22051_112_S34_metaspades_314441_length_1090_cov_33	0	P22051_112_S34_metaspades_314441_length_1090_cov_33_1	574	1051	477	Unknown	Unknown	ACCTTCAGCATGTGAA	Unknown	0	16	11	26	0	4	0.333333	62.5	74.0507	7.69231	0	42	0.615385	0	4
Unknown	P22051_111_S33_metaspades_3151_length_27624_cov_36	P22051_111_S33_metaspades_3151_length_27624_cov_36	0	P22051_111_S33_metaspades_3151_length_27624_cov_36_1	24832	25230	398	Unknown	Unknown	CATATTCCAGATATAACC	Unknown	0	18	10	20.1	6.64078	5	0.454545	77.7778	86.0628	0	25.2653	38.1	0.895522	0	4
Unknown	P22051_111_S33_metaspades_6444_length_17513_cov_7	P22051_111_S33_metaspades_6444_length_17513_cov_7	0	P22051_111_S33_metaspades_6444_length_17513_cov_7_1	11197	11871	674	Unknown	Unknown	TATGATTTCAAGTTTAAGTACAAGTACAAATATCACAACGAGTATGTAGTTGAT	Unknown	0	54	5	70.2	27.4627	4	0.666667	68.5185	78.0459	0	0	124.2	0.769231	0	4
Unknown	P22051_111_S33_metaspades_9247_length_13591_cov_88	P22051_111_S33_metaspades_9247_length_13591_cov_88	0	P22051_111_S33_metaspades_9247_length_13591_cov_88_1	1372	1773	401	Unknown	Unknown	ATGTTCAGCTTCGGTACGACAAAGAAAGAAGCACCGCCACCAC	Unknown	0	43	4	46.75	33.5298	3	0.6	79.0698	84.8899	3.09278	0	89.75	0.919786	0	4
Unknown	P22051_111_S33_metaspades_21510_length_7392_cov_10	P22051_111_S33_metaspades_21510_length_7392_cov_10	0	P22051_111_S33_metaspades_21510_length_7392_cov_10_2	1725	1909	184	Reverse	Unknown	TTGCGACAGAAGCGCCA	Unknown	0	17	4	25	11.225	1	0.2	76.4706	72.1369	7.5	22.6654	42	0.68	0	4
Unknown	P22051_111_S33_metaspades_22397_length_7185_cov_88	P22051_111_S33_metaspades_22397_length_7185_cov_88	1	P22051_111_S33_metaspades_22397_length_7185_cov_88_1	1991	2502	511	Reverse	Unknown	CACCACGTTGTCAGCGACTACATTGGCATGTAGGGTCAGAGCAGTTATCTC	Unknown	0	51	4	64.25	26.5	3	0.6	98.0392	98.0962	2.88462	0	115.25	0.793774	0	4
Unknown	P22051_111_S33_metaspades_31249_length_5707_cov_3	P22051_111_S33_metaspades_31249_length_5707_cov_3	0	P22051_111_S33_metaspades_31249_length_5707_cov_3_2	929	1827	898	Unknown	Unknown	TTCACACGCTGAAGGT	Unknown	0	16	21	26	0	6	0.272727	62.5	73.2857	3.84615	0	42	0.615385	0	4
Unknown	P22051_111_S33_metaspades_32529_length_5544_cov_6	P22051_111_S33_metaspades_32529_length_5544_cov_6	0	P22051_111_S33_metaspades_32529_length_5544_cov_6_1	788	1371	583	Forward	Unknown	GCCAGTTTTGAAGGGTAGTTGGAGG	Unknown	0	25	13	18	0.408248	14	1	100	100	0	0	43	1.38889	0	4
Unknown	P22051_111_S33_metaspades_50510_length_4133_cov_21	P22051_111_S33_metaspades_50510_length_4133_cov_21	0	P22051_111_S33_metaspades_50510_length_4133_cov_21_1	30	181	151	Unknown	Unknown	CTCCTGTTTCACCTTT	Unknown	0	16	4	17.75	8.61684	1	0.2	68.75	72.7706	6.89655	23.2927	33.75	0.901408	0	4
Unknown	P22051_111_S33_metaspades_66292_length_3457_cov_4	P22051_111_S33_metaspades_66292_length_3457_cov_4	0	P22051_111_S33_metaspades_66292_length_3457_cov_4_1	16	446	430	Unknown	Unknown	ACTGTAACTCAAAGATCGAATATTAAAAACTGAAAGCAAATCACAAC	Unknown	0	47	5	29.8	0.447214	5	0.833333	97.8723	98.617	3.125	0	76.8	1.57718	0	4
Unknown	P22051_111_S33_metaspades_81104_length_3024_cov_5	P22051_111_S33_metaspades_81104_length_3024_cov_5	0	P22051_111_S33_metaspades_81104_length_3024_cov_5_1	1164	1502	338	Reverse	Unknown	ACCCAGGGAGGAGGAG	Unknown	0	16	7	30.1429	3.23669	3	0.375	81.25	82.9991	5.71429	10.4492	46.1429	0.530806	0	4
Unknown	P22051_111_S33_metaspades_132653_length_2184_cov_5	P22051_111_S33_metaspades_132653_length_2184_cov_5	0	P22051_111_S33_metaspades_132653_length_2184_cov_5_1	1883	2184	301	Unknown	Unknown	AGTTTCAGTTGCCCCACAATTTAAAGGGGGCCAATAC	Unknown	0	37	4	29.25	0.957427	3	0.6	86.4865	88.4901	5.26316	10.0554	66.25	1.26496	0	4
Unknown	P22051_111_S33_metaspades_170055_length_1855_cov_3	P22051_111_S33_metaspades_170055_length_1855_cov_3	0	P22051_111_S33_metaspades_170055_length_1855_cov_3_1	28	1851	1823	Unknown	Unknown	ATTCTGAGCTGCCTGTGCGGCAGTGAAC	Unknown	0	28	30	31.8667	1.13664	31	1	100	100	0	0	59.8667	0.878661	0	4
Unknown	P22051_111_S33_metaspades_248169_length_1444_cov_11	P22051_111_S33_metaspades_248169_length_1444_cov_11	0	P22051_111_S33_metaspades_248169_length_1444_cov_11_3	517	760	243	Unknown	Unknown	GAATCCAACGGACAAA	Unknown	0	16	6	22	5.62139	4	0.571429	68.75	75.5682	3.0303	24.2008	38	0.727273	0	4
Unknown	P22051_111_S33_metaspades_296785_length_1283_cov_3	P22051_111_S33_metaspades_296785_length_1283_cov_3	1	P22051_111_S33_metaspades_296785_length_1283_cov_3_1	8	1282	1274	Unknown	Unknown	ACTGTAACTCAAAGATCGAATATTAAAAACTGAAAGCAAATCACAAC	Unknown	0	47	16	29.75	0.447214	12	0.705882	97.8723	98.1405	0	0	76.75	1.57983	0	4
Unknown	P22051_111_S33_metaspades_330555_length_1195_cov_2	P22051_111_S33_metaspades_330555_length_1195_cov_2	0	P22051_111_S33_metaspades_330555_length_1195_cov_2_1	49	1048	999	Unknown	Unknown	GAAGTCTAACTGGGAGAAAGGACGACAACTCCCAAC	Unknown	0	36	15	28.2667	0.593617	15	0.9375	97.2222	99.0631	0	0	64.2667	1.27358	0	4
Unknown	P22051_111_S33_metaspades_370160_length_1108_cov_11	P22051_111_S33_metaspades_370160_length_1108_cov_11	1	P22051_111_S33_metaspades_370160_length_1108_cov_11_1	744	1023	279	Unknown	Unknown	AACCTTAACCTACCCGG	Unknown	0	17	7	20.5714	5.22357	2	0.25	52.9412	72.0036	4	0	37.5714	0.826389	0	4
Unknown	P22051_111_S33_metaspades_389742_length_1071_cov_2	P22051_111_S33_metaspades_389742_length_1071_cov_2	0	P22051_111_S33_metaspades_389742_length_1071_cov_2_1	67	1059	992	Unknown	Unknown	CCCAGAGTGGGTCATCCAGCAAAAGAGGGATTAAGAC	Unknown	0	37	13	36.5385	0.967418	14	1	100	100	0	0	73.5385	1.01263	0	4
Unknown	P22051_110_S32_metaspades_14529_length_6909_cov_6	P22051_110_S32_metaspades_14529_length_6909_cov_6	0	P22051_110_S32_metaspades_14529_length_6909_cov_6_2	6652	6907	255	Unknown	Unknown	ATATAGAGGATATTTACA	Unknown	0	18	7	16	8	1	0.125	66.6667	77.6855	0	38.2613	34	1.125	0	4
Unknown	P22051_110_S32_metaspades_16769_length_6363_cov_5	P22051_110_S32_metaspades_16769_length_6363_cov_5	0	P22051_110_S32_metaspades_16769_length_6363_cov_5_1	5127	5317	190	Forward	Unknown	GTCTGGTCAGGATTTT	Unknown	0	16	5	19	4.63681	2	0.333333	62.5	70.0834	7.14286	17.9753	35	0.842105	0	4
Unknown	P22051_110_S32_metaspades_25583_length_5050_cov_16	P22051_110_S32_metaspades_25583_length_5050_cov_16	0	P22051_110_S32_metaspades_25583_length_5050_cov_16_1	2896	3225	329	Reverse	Unknown	TTTGAGTTTCAGTATGACTC	Unknown	0	20	6	31.6667	5.24087	2	0.285714	75	72.5835	4.34783	16.6443	51.6667	0.631579	0	4
Unknown	P22051_110_S32_metaspades_30580_length_4590_cov_5	P22051_110_S32_metaspades_30580_length_4590_cov_5	0	P22051_110_S32_metaspades_30580_length_4590_cov_5_1	424	614	190	Reverse	Unknown	TTTACTTTACTAAGTAAA	Unknown	0	18	5	16.6	4.50555	1	0.166667	66.6667	73.046	3.33333	20.7695	34.6	1.08434	0	4
Unknown	P22051_110_S32_metaspades_69978_length_2978_cov_5	P22051_110_S32_metaspades_69978_length_2978_cov_5	0	P22051_110_S32_metaspades_69978_length_2978_cov_5_1	26	169	143	Unknown	Unknown	TGTAGGACAAATGATGT	Unknown	0	17	4	14.75	2.87228	1	0.2	76.4706	72.1369	5.26316	25.7222	31.75	1.15254	0	4
Unknown	P22051_110_S32_metaspades_73351_length_2906_cov_3	P22051_110_S32_metaspades_73351_length_2906_cov_3	0	P22051_110_S32_metaspades_73351_length_2906_cov_3_1	665	910	245	Forward	Unknown	TGTAACTAAAAGAGATC	Unknown	0	17	5	28.8	3.03315	1	0.166667	70.5882	76.1475	5.88235	16.4237	45.8	0.590278	0	4
Unknown	P22051_110_S32_metaspades_108445_length_2361_cov_11	P22051_110_S32_metaspades_108445_length_2361_cov_11	0	P22051_110_S32_metaspades_108445_length_2361_cov_11_1	1977	2143	166	Forward	Unknown	AAAATTGCGGATTTAT	Unknown	0	16	4	21.75	12.4197	1	0.2	68.75	72.4397	5.88235	34.2127	37.75	0.735632	0	4
Unknown	P22051_110_S32_metaspades_123572_length_2201_cov_3	P22051_110_S32_metaspades_123572_length_2201_cov_3	0	P22051_110_S32_metaspades_123572_length_2201_cov_3_1	21	350	329	Unknown	Unknown	GTTTCAATCCCTAATAGGGGTTAATAGAAATTGCAAT	Unknown	0	37	4	36.25	2.75379	5	1	100	100	6.38298	12.526	73.25	1.02069	0	4
Unknown	P22051_110_S32_metaspades_150402_length_1980_cov_7	P22051_110_S32_metaspades_150402_length_1980_cov_7	0	P22051_110_S32_metaspades_150402_length_1980_cov_7_1	916	1388	472	Forward	Unknown	ATACATATTCATGTTCTAGTTTGCTGTACACCGTACAGTGTACA	Unknown	0	44	4	63.25	30.8909	3	0.6	84.0909	84.9987	2.72727	0	107.25	0.695652	0	4
Unknown	P22051_110_S32_metaspades_183503_length_1774_cov_20	P22051_110_S32_metaspades_183503_length_1774_cov_20	0	P22051_110_S32_metaspades_183503_length_1774_cov_20_1	158	502	344	Reverse	Unknown	AGTTCCAATATAACTC	Unknown	0	16	9	20.4444	7.38429	6	0.6	62.5	80.8318	0	6.11674	36.4444	0.782609	0	4
Unknown	P22051_110_S32_metaspades_199364_length_1694_cov_3	P22051_110_S32_metaspades_199364_length_1694_cov_3	0	P22051_110_S32_metaspades_199364_length_1694_cov_3_1	284	537	253	Reverse	Unknown	CGCAAATGCGCACAAAT	Unknown	0	17	6	22.3333	6.53197	3	0.428571	58.8235	74.0403	5.40541	33.5843	39.3333	0.761194	0	4
Unknown	P22051_110_S32_metaspades_238899_length_1530_cov_5	P22051_110_S32_metaspades_238899_length_1530_cov_5	0	P22051_110_S32_metaspades_238899_length_1530_cov_5_1	42	688	646	Unknown	Unknown	GTTCAGAGAAACAAGGTTTGGAAGCTGAGAAGCCAAGTTTG	Unknown	0	41	6	60	26.397	1	0.142857	75.6098	81.3651	0.990099	0	101	0.683333	0	4
Unknown	P22051_110_S32_metaspades_257386_length_1467_cov_3	P22051_110_S32_metaspades_257386_length_1467_cov_3	0	P22051_110_S32_metaspades_257386_length_1467_cov_3_1	219	518	299	Unknown	Unknown	AAACAGGACCATAATAC	Unknown	0	17	7	23.4286	6.85218	1	0.125	58.8235	74.4684	6.66667	17.1921	40.4286	0.72561	0	4
Unknown	P22051_110_S32_metaspades_292530_length_1362_cov_3	P22051_110_S32_metaspades_292530_length_1362_cov_3	0	P22051_110_S32_metaspades_292530_length_1362_cov_3_1	966	1189	223	Forward	Unknown	GTGAACCGGTTCACAA	Unknown	0	16	6	18.5	8.75785	2	0.285714	68.75	72.8492	0	19.256	34.5	0.864865	0	4
Unknown	P22051_110_S32_metaspades_297859_length_1348_cov_2	P22051_110_S32_metaspades_297859_length_1348_cov_2	0	P22051_110_S32_metaspades_297859_length_1348_cov_2_1	709	972	263	Reverse	Unknown	TACAAAATATTGTCCAA	Unknown	0	17	5	32.2	0.83666	1	0.166667	64.7059	71.9411	7.31707	11.2474	49.2	0.52795	0	4
Unknown	P22051_110_S32_metaspades_299485_length_1343_cov_21	P22051_110_S32_metaspades_299485_length_1343_cov_21	0	P22051_110_S32_metaspades_299485_length_1343_cov_21_1	98	384	286	Unknown	Unknown	AAATCCCCTAGGGGATT	Unknown	0	17	6	28	4.42719	5	0.714286	58.8235	74.0403	5.26316	22.3277	45	0.607143	0	4
Unknown	P22051_110_S32_metaspades_320841_length_1290_cov_2	P22051_110_S32_metaspades_320841_length_1290_cov_2	0	P22051_110_S32_metaspades_320841_length_1290_cov_2_1	1	1284	1283	Unknown	Unknown	GTCTTAATCCCTCTTTTGCTGGATGACCCACTCTGGG	Unknown	0	37	17	36.3529	1.11474	17	0.944444	97.2973	99.1634	0	70.0737	73.3529	1.0178	0	4
Unknown	P22051_110_S32_metaspades_348588_length_1227_cov_35	P22051_110_S32_metaspades_348588_length_1227_cov_35	0	P22051_110_S32_metaspades_348588_length_1227_cov_35_1	3	199	196	Unknown	Unknown	TTTATAAATTTATAAATT	Unknown	0	18	5	17.8	7.25948	4	0.666667	66.6667	78.3326	0	29.4283	35.8	1.01124	0	4
Unknown	P22051_110_S32_metaspades_408536_length_1115_cov_5	P22051_110_S32_metaspades_408536_length_1115_cov_5	0	P22051_110_S32_metaspades_408536_length_1115_cov_5_2	426	613	187	Reverse	Unknown	TTCCTACAGAATATGT	Unknown	0	16	4	26.75	8.95824	0	0	68.75	73.3834	6.38298	45.1032	42.75	0.598131	0	4
Unknown	P22051_110_S32_metaspades_446465_length_1057_cov_34	P22051_110_S32_metaspades_446465_length_1057_cov_34	0	P22051_110_S32_metaspades_446465_length_1057_cov_34_1	61	224	163	Unknown	Unknown	TTATCAATGCATTGAT	Unknown	0	16	4	20.75	4.42531	1	0.2	75	80.3954	8	15.2842	36.75	0.771084	0	4
Unknown	P22051_110_S32_metaspades_446465_length_1057_cov_34	P22051_110_S32_metaspades_446465_length_1057_cov_34	1	P22051_110_S32_metaspades_446465_length_1057_cov_34_3	428	700	272	Forward	Unknown	TTATCAATGCATTGAT	Unknown	0	16	7	20.5714	5.62308	7	0.875	87.5	93.2054	3.33333	29.0532	36.5714	0.777778	0	4
Unknown	P22051_110_S32_metaspades_449248_length_1053_cov_36	P22051_110_S32_metaspades_449248_length_1053_cov_36	0	P22051_110_S32_metaspades_449248_length_1053_cov_36_1	828	1041	213	Unknown	Unknown	AGGGTTGACTAATTCCCCTTA	Unknown	0	21	4	27.25	15.5644	1	0.2	66.6667	73.5641	5.76923	37.1559	48.25	0.770642	0	4
Unknown	P22051_109_S31_metaspades_54_length_148843_cov_20	P22051_109_S31_metaspades_54_length_148843_cov_20	0	P22051_109_S31_metaspades_54_length_148843_cov_20_2	117943	118432	489	Unknown	Unknown	TGCACCATTCACACCATCAATTCCGTTTGCACCTGCTGG	Unknown	0	39	5	51.2	26.6683	3	0.5	84.6154	89.3118	1.03093	0	90.2	0.761719	0	4
Unknown	P22051_109_S31_metaspades_750_length_53500_cov_133	P22051_109_S31_metaspades_750_length_53500_cov_133	0	P22051_109_S31_metaspades_750_length_53500_cov_133_1	47020	47467	447	Forward	Unknown	GGTTTTGGTGCTACCGGCTTTGGTGTTGTTGGTGCCGGAGTTGGTTT	Unknown	0	47	4	53.25	36.6094	3	0.6	63.8298	71.1259	3.7037	0	100.25	0.882629	0	4
Unknown	P22051_109_S31_metaspades_1778_length_34322_cov_5	P22051_109_S31_metaspades_1778_length_34322_cov_5	0	P22051_109_S31_metaspades_1778_length_34322_cov_5_2	27561	28459	898	Unknown	Unknown	TTCACACGCTGAAGGT	Unknown	0	16	21	26	0	6	0.272727	62.5	73.2857	3.84615	0	42	0.615385	0	4
Unknown	P22051_109_S31_metaspades_2075_length_31414_cov_9	P22051_109_S31_metaspades_2075_length_31414_cov_9	0	P22051_109_S31_metaspades_2075_length_31414_cov_9_1	14034	14432	398	Unknown	Unknown	CATATTCCAGATATAACC	Unknown	0	18	10	20.1	6.64078	5	0.454545	77.7778	86.0628	0	25.2653	38.1	0.895522	0	4
Unknown	P22051_109_S31_metaspades_5196_length_17397_cov_5	P22051_109_S31_metaspades_5196_length_17397_cov_5	0	P22051_109_S31_metaspades_5196_length_17397_cov_5_1	13745	14234	489	Forward	Unknown	TACCTTATGATTTAATACCTCTTCCACC	Unknown	0	28	7	38	0	4	0.5	57.1429	75.7483	6.38298	0	66	0.736842	0	4
Unknown	P22051_109_S31_metaspades_15736_length_7799_cov_3	P22051_109_S31_metaspades_15736_length_7799_cov_3	0	P22051_109_S31_metaspades_15736_length_7799_cov_3_1	6696	7752	1056	Unknown	Unknown	GTCTTAATCCCTCTTTTGCTGGATGACCCACTCTGGG	Unknown	0	37	14	35.8571	1.09945	12	0.8	75.6757	90.8287	0	0	72.8571	1.03187	0	4
Unknown	P22051_109_S31_metaspades_25309_length_5530_cov_4	P22051_109_S31_metaspades_25309_length_5530_cov_4	0	P22051_109_S31_metaspades_25309_length_5530_cov_4_1	392	954	562	Forward	R [0,0.37 Confidence: MEDIUM]	AATATCGTGTTTTCTAATCTTTAATCAAACCACAAC	R380	2	36	8	29.875	0.353553	9	1	100	100	0	0	65.875	1.20502	0	4
Unknown	P22051_109_S31_metaspades_112044_length_1927_cov_3	P22051_109_S31_metaspades_112044_length_1927_cov_3	0	P22051_109_S31_metaspades_112044_length_1927_cov_3_1	1	388	387	Unknown	Unknown	TCTCTCAGCTGCCTATCCGGCAGGTAGG	Unknown	0	28	6	32	0	7	1	100	100	2.5	0	60	0.875	0	4
Unknown	P22051_109_S31_metaspades_176731_length_1433_cov_7	P22051_109_S31_metaspades_176731_length_1433_cov_7	0	P22051_109_S31_metaspades_176731_length_1433_cov_7_1	45	419	374	Unknown	Unknown	TGGGATCAGGACATCCA	Unknown	0	17	9	22.7778	10.9975	5	0.5	52.9412	73.7775	4.7619	15.9273	39.7778	0.746341	0	4
Unknown	P22051_109_S31_metaspades_186692_length_1384_cov_3	P22051_109_S31_metaspades_186692_length_1384_cov_3	0	P22051_109_S31_metaspades_186692_length_1384_cov_3_2	941	1095	154	Reverse	Unknown	GTCGTCGTCCGTATCT	Unknown	0	16	4	18.5	5.19615	1	0.2	68.75	72.7706	2.94118	31.2716	34.5	0.864865	0	4
Unknown	P22051_109_S31_metaspades_209774_length_1285_cov_4	P22051_109_S31_metaspades_209774_length_1285_cov_4	0	P22051_109_S31_metaspades_209774_length_1285_cov_4_1	32	1024	992	Unknown	Unknown	TAATAATAGTATTGCTATTGG	Unknown	0	21	20	27.6	2.68328	8	0.380952	38.0952	70.6597	7.69231	22.572	48.6	0.76087	0	4
Unknown	P22051_109_S31_metaspades_213230_length_1272_cov_3	P22051_109_S31_metaspades_213230_length_1272_cov_3	1	P22051_109_S31_metaspades_213230_length_1272_cov_3_1	58	1256	1198	Unknown	Unknown	ACTGTAACTCAAAGATCGAATATTAAAAACTGAAAGCAAATCACAAC	Unknown	0	47	15	29.8	0.414039	11	0.6875	97.8723	98.0935	0	0	76.8	1.57718	0	4
Unknown	P22051_109_S31_metaspades_232858_length_1204_cov_2	P22051_109_S31_metaspades_232858_length_1204_cov_2	0	P22051_109_S31_metaspades_232858_length_1204_cov_2_1	26	1188	1162	Unknown	Unknown	ATTCTGAGCTGCCTGTGCGGCAGTGAAC	Unknown	0	28	19	31.7368	1.408	17	0.85	60.7143	87.1016	0	0	59.7368	0.882255	0	4
Unknown	P22051_109_S31_metaspades_291614_length_1045_cov_15	P22051_109_S31_metaspades_291614_length_1045_cov_15	0	P22051_109_S31_metaspades_291614_length_1045_cov_15_1	216	964	748	Unknown	Unknown	ATTCTGAGCTGCCTGTGCGGCAGTGAAC	Unknown	0	28	12	32.0833	0.288675	11	0.846154	67.8571	86.0601	0	0	60.0833	0.872727	0	4
Unknown	P22051_109_S31_metaspades_302476_length_1022_cov_4	P22051_109_S31_metaspades_302476_length_1022_cov_4	0	P22051_109_S31_metaspades_302476_length_1022_cov_4_1	27	918	891	Unknown	Unknown	GTTGCGGCTGGACCTCGAATTCTGAACTGCTAAGCT	Unknown	0	36	13	29.8462	0.375534	13	0.928571	97.2222	98.9688	2.32558	0	65.8462	1.20619	0	4
Unknown	P22051_109_S31_metaspades_310021_length_1006_cov_62	P22051_109_S31_metaspades_310021_length_1006_cov_62	0	P22051_109_S31_metaspades_310021_length_1006_cov_62_1	574	967	393	Unknown	Unknown	ACCTTCAGCATGTGAA	Unknown	0	16	9	26	0	3	0.3	62.5	73.7024	7.69231	0	42	0.615385	0	4
Unknown	P22051_108_S30_metaspades_346_length_86265_cov_9	P22051_108_S30_metaspades_346_length_86265_cov_9	0	P22051_108_S30_metaspades_346_length_86265_cov_9_1	150	473	323	Reverse	Unknown	GGTGTGTTTCACCCCATTTTGAATGGTGTCTTCAAC	Unknown	0	36	4	36	12	2	0.4	72.2222	73.8462	3.50877	20.6398	72	1	0	4
Unknown	P22051_108_S30_metaspades_1138_length_49989_cov_26	P22051_108_S30_metaspades_1138_length_49989_cov_26	0	P22051_108_S30_metaspades_1138_length_49989_cov_26_2	33189	33515	326	Unknown	Unknown	CATATTCCAGATATAACC	Unknown	0	18	8	20.625	7.42462	4	0.444444	77.7778	85.061	0	24.2226	38.625	0.872727	0	4
Unknown	P22051_108_S30_metaspades_2502_length_32287_cov_35	P22051_108_S30_metaspades_2502_length_32287_cov_35	0	P22051_108_S30_metaspades_2502_length_32287_cov_35_1	30635	31065	430	Forward	Unknown	GCTCCAGCCGCCATGTATTTGTGCGGTTACTAGAAC	Unknown	0	36	6	29.8333	0.408248	6	0.857143	88.8889	93.4259	0	0	65.8333	1.2067	0	4
Unknown	P22051_108_S30_metaspades_20896_length_7105_cov_5	P22051_108_S30_metaspades_20896_length_7105_cov_5	1	P22051_108_S30_metaspades_20896_length_7105_cov_5_1	5986	6213	227	Forward	Unknown	ACTGAAAAATATTTCTA	Unknown	0	17	5	25	11.225	4	0.666667	82.3529	88.529	0	43.3218	42	0.68	0	4
Unknown	P22051_108_S30_metaspades_27288_length_5868_cov_4	P22051_108_S30_metaspades_27288_length_5868_cov_4	0	P22051_108_S30_metaspades_27288_length_5868_cov_4_1	4055	4509	454	Reverse	Unknown	CCTCCAACTACCCTTCAAAACTGGC	Unknown	0	25	10	18	0.471405	11	1	100	100	0	5.00056	43	1.38889	0	4
Unknown	P22051_108_S30_metaspades_59073_length_3364_cov_2	P22051_108_S30_metaspades_59073_length_3364_cov_2	0	P22051_108_S30_metaspades_59073_length_3364_cov_2_1	2857	3354	497	Unknown	Unknown	AGAGTAGCCCCCCCGGTTTTTGAATCAAGGCAAAGC	Unknown	0	36	7	30	0	8	1	100	100	2.17391	0	66	1.2	0	4
Unknown	P22051_108_S30_metaspades_103825_length_2228_cov_4	P22051_108_S30_metaspades_103825_length_2228_cov_4	0	P22051_108_S30_metaspades_103825_length_2228_cov_4_1	56	421	365	Unknown	R [0,0.37 Confidence: MEDIUM]	AATATCGTGTTTTCTAATCTTTAATCAAACCACAAC	R380	2	36	5	30	0	6	1	100	100	5.71429	0	66	1.2	0	4
Unknown	P22051_108_S30_metaspades_169256_length_1564_cov_8	P22051_108_S30_metaspades_169256_length_1564_cov_8	0	P22051_108_S30_metaspades_169256_length_1564_cov_8_1	919	1106	187	Reverse	Unknown	TTCGTCATTTCACACAC	Unknown	0	17	4	25.75	4.57347	1	0.2	82.3529	84.3304	3.125	23.8816	42.75	0.660194	0	4
Unknown	P22051_108_S30_metaspades_174308_length_1533_cov_2	P22051_108_S30_metaspades_174308_length_1533_cov_2	0	P22051_108_S30_metaspades_174308_length_1533_cov_2_1	1043	1300	257	Reverse	Unknown	TGTAATACCAAACTATGGTA	Unknown	0	20	6	19.6667	8.59457	4	0.571429	65	75.9664	2.85714	29.6224	39.6667	1.01695	0	4
Unknown	P22051_108_S30_metaspades_190897_length_1436_cov_3	P22051_108_S30_metaspades_190897_length_1436_cov_3	0	P22051_108_S30_metaspades_190897_length_1436_cov_3_1	791	1436	645	Unknown	Unknown	GTCAGGGTGTGAAGCAAGACTACGCTCAGGCATTCAAGTGGTACAGCAAAGCCG	Unknown	0	54	5	64.4	23.2551	2	0.333333	70.3704	77.5183	1.88679	0	118.4	0.838509	0	4
Unknown	P22051_108_S30_metaspades_236313_length_1237_cov_2	P22051_108_S30_metaspades_236313_length_1237_cov_2	0	P22051_108_S30_metaspades_236313_length_1237_cov_2_1	25	1196	1171	Unknown	Unknown	GTTCACTGCCGCACAGGCAGCTCAGAAA	Unknown	0	28	19	32.2105	0.535303	20	1	100	100	0	0	60.2105	0.869281	0	4
Unknown	P22051_108_S30_metaspades_238028_length_1231_cov_2	P22051_108_S30_metaspades_238028_length_1231_cov_2	0	P22051_108_S30_metaspades_238028_length_1231_cov_2_1	13	1225	1212	Unknown	Unknown	CCCAGAGCGGGTCATCCACTAAAAGAGGGATTAAGAC	Unknown	0	37	16	36.5	1.78885	13	0.764706	86.4865	95.6384	0	40.625	73.5	1.0137	0	4
Unknown	P22051_108_S30_metaspades_250220_length_1189_cov_3	P22051_108_S30_metaspades_250220_length_1189_cov_3	0	P22051_108_S30_metaspades_250220_length_1189_cov_3_1	1	1163	1162	Unknown	Unknown	ATTCTGAGCTGCCTGTGCGGCAGTGAAC	Unknown	0	28	19	31.7368	1.408	20	1	100	100	0	0	59.7368	0.882255	0	4
Unknown	P22051_107_S29_metaspades_2779_length_13749_cov_10	P22051_107_S29_metaspades_2779_length_13749_cov_10	0	P22051_107_S29_metaspades_2779_length_13749_cov_10_1	6031	6528	497	Unknown	Unknown	AGATACTAAAGCAGAAGAGAAACTAGCACTACCATCAGGATTTGATGAAGCAGTA	Unknown	0	55	4	55.75	29.5	3	0.6	81.8182	84.6102	0	0	110.75	0.986547	0	4
Unknown	P22051_107_S29_metaspades_5969_length_8035_cov_11	P22051_107_S29_metaspades_5969_length_8035_cov_11	0	P22051_107_S29_metaspades_5969_length_8035_cov_11_3	3224	3454	230	Unknown	Unknown	TGGGCGGTGTTGCAGCCC	Unknown	0	18	6	17.5	1.97484	1	0.142857	72.2222	72.2435	4.7619	0	35.5	1.02857	0	4
Unknown	P22051_107_S29_metaspades_19462_length_4179_cov_6	P22051_107_S29_metaspades_19462_length_4179_cov_6	1	P22051_107_S29_metaspades_19462_length_4179_cov_6_1	176	372	196	Reverse	Unknown	GCGGTAGGGCGACCGC	Unknown	0	16	5	20.2	8.10555	6	1	100	100	6.66667	19.1624	36.2	0.792079	0	4
Unknown	P22051_107_S29_metaspades_26841_length_3565_cov_5	P22051_107_S29_metaspades_26841_length_3565_cov_5	0	P22051_107_S29_metaspades_26841_length_3565_cov_5_1	154	201	47	Reverse	Unknown	GCGGTCGCCCTACCGC	Unknown	0	16	11	152.091	411.095	10	0.833333	68.75	85.5919	0	44.8255	168.091	0.1052	0	4
Unknown	P22051_107_S29_metaspades_33414_length_3199_cov_9	P22051_107_S29_metaspades_33414_length_3199_cov_9	0	P22051_107_S29_metaspades_33414_length_3199_cov_9_3	735	913	178	Unknown	Unknown	ATCGGCTTCGGCCTTTTC	Unknown	0	18	4	22.25	12.4466	1	0.2	66.6667	70.9466	2.5	32.8308	40.25	0.808989	0	4
Unknown	P22051_107_S29_metaspades_101525_length_1852_cov_3	P22051_107_S29_metaspades_101525_length_1852_cov_3	0	P22051_107_S29_metaspades_101525_length_1852_cov_3_1	282	546	264	Forward	Unknown	CGGGCGAGATACACCC	Unknown	0	16	6	25.3333	3.61478	5	0.714286	87.5	89.1218	7.40741	10.057	41.3333	0.631579	0	4
Unknown	P22051_107_S29_metaspades_102780_length_1841_cov_3	P22051_107_S29_metaspades_102780_length_1841_cov_3	0	P22051_107_S29_metaspades_102780_length_1841_cov_3_1	923	1091	168	Forward	Unknown	CTCCAGGTTCAGCTTAG	Unknown	0	17	5	13.4	0.547723	1	0.166667	76.4706	81.5492	7.14286	19.0352	30.4	1.26866	0	4
Unknown	P22051_107_S29_metaspades_110423_length_1777_cov_2	P22051_107_S29_metaspades_110423_length_1777_cov_2	1	P22051_107_S29_metaspades_110423_length_1777_cov_2_2	1303	1772	469	Unknown	Unknown	AGGGGTAGATATAGGTT	Unknown	0	17	15	13.2	0.560612	6	0.375	47.0588	71.095	7.14286	7.76911	30.2	1.28788	0	4
Unknown	P22051_107_S29_metaspades_238035_length_1196_cov_2	P22051_107_S29_metaspades_238035_length_1196_cov_2	0	P22051_107_S29_metaspades_238035_length_1196_cov_2_1	83	372	289	Unknown	Unknown	GGTAGGCTGAGATTGCTCAGTCAC	Unknown	0	24	4	42.5	9.39858	3	0.6	70.8333	75.2019	7.40741	16.1264	66.5	0.564706	0	4
Unknown	P22051_107_S29_metaspades_245426_length_1176_cov_20	P22051_107_S29_metaspades_245426_length_1176_cov_20	0	P22051_107_S29_metaspades_245426_length_1176_cov_20_1	239	748	509	Reverse	Unknown	CACGGGCTGCGAGCCTCCATG	Unknown	0	21	8	40.125	2.85044	4	0.444444	95.2381	93.3707	6.06061	0	61.125	0.523364	0	4
Unknown	P22051_107_S29_metaspades_274523_length_1108_cov_2	P22051_107_S29_metaspades_274523_length_1108_cov_2	0	P22051_107_S29_metaspades_274523_length_1108_cov_2_1	7	308	301	Unknown	Unknown	GAGCATGGTGTGTGCTC	Unknown	0	17	7	23.7143	12.1616	3	0.375	76.4706	77.2013	0	9.52759	40.7143	0.716867	0	4
Unknown	P22051_107_S29_metaspades_318833_length_1023_cov_2	P22051_107_S29_metaspades_318833_length_1023_cov_2	0	P22051_107_S29_metaspades_318833_length_1023_cov_2_1	823	1015	192	Unknown	Unknown	AACCGAACCGAATCCGG	Unknown	0	17	5	18.2	8.84308	5	0.833333	70.5882	80.8817	2.85714	35.059	35.2	0.934066	0	4
Unknown	P22051_106_S28_metaspades_188_length_106279_cov_10	P22051_106_S28_metaspades_188_length_106279_cov_10	0	P22051_106_S28_metaspades_188_length_106279_cov_10_1	59108	59379	271	Forward	Unknown	CCATGTTCCAGATATAACC	Unknown	0	19	7	17	0	3	0.375	73.6842	78.6459	0	0	36	1.11765	0	4
Unknown	P22051_106_S28_metaspades_267_length_90973_cov_17	P22051_106_S28_metaspades_267_length_90973_cov_17	0	P22051_106_S28_metaspades_267_length_90973_cov_17_1	9917	10255	338	Reverse	Unknown	ACCCAGGGAGGAGGAG	Unknown	0	16	7	30.1429	3.23669	3	0.375	81.25	82.9991	5.71429	10.4492	46.1429	0.530806	0	4
Unknown	P22051_106_S28_metaspades_1290_length_39511_cov_11	P22051_106_S28_metaspades_1290_length_39511_cov_11	0	P22051_106_S28_metaspades_1290_length_39511_cov_11_1	22747	23145	398	Unknown	Unknown	CATATTCCAGATATAACC	Unknown	0	18	10	20.1	6.64078	5	0.454545	77.7778	86.0628	0	25.2653	38.1	0.895522	0	4
Unknown	P22051_106_S28_metaspades_3368_length_21136_cov_9	P22051_106_S28_metaspades_3368_length_21136_cov_9	0	P22051_106_S28_metaspades_3368_length_21136_cov_9_1	20270	20644	374	Reverse	Unknown	TGGGATCAGGACATCCA	Unknown	0	17	9	22.7778	10.9975	6	0.6	70.5882	82.0539	0	23.1083	39.7778	0.746341	0	4
Unknown	P22051_106_S28_metaspades_9833_length_9772_cov_4	P22051_106_S28_metaspades_9833_length_9772_cov_4	0	P22051_106_S28_metaspades_9833_length_9772_cov_4_1	59	507	448	Unknown	Unknown	TCTCTCAGCCGCCTGTCCGGCGGGGGGT	Unknown	0	28	7	32	0	8	1	100	100	0	0	60	0.875	0	4
Unknown	P22051_106_S28_metaspades_9833_length_9772_cov_4	P22051_106_S28_metaspades_9833_length_9772_cov_4	0	P22051_106_S28_metaspades_9833_length_9772_cov_4_2	578	1025	447	Reverse	Unknown	TCTCTCAGCCGCCTGTCCGGCGGGGGGT	Unknown	0	28	7	32	0	8	1	100	100	0	4.85231	60	0.875	0	4
Unknown	P22051_106_S28_metaspades_25813_length_4829_cov_5	P22051_106_S28_metaspades_25813_length_4829_cov_5	0	P22051_106_S28_metaspades_25813_length_4829_cov_5_1	20	450	430	Unknown	Unknown	GTTCTAGTAACCGCACAAATACATGGCGGCTGGAGC	Unknown	0	36	6	29.8333	0.408248	6	0.857143	88.8889	93.4259	2.22222	6.92187	65.8333	1.2067	0	4
Unknown	P22051_106_S28_metaspades_32738_length_4056_cov_4	P22051_106_S28_metaspades_32738_length_4056_cov_4	1	P22051_106_S28_metaspades_32738_length_4056_cov_4_1	1	467	466	Unknown	Unknown	ATCCTATATGAGACAGATA	Unknown	0	19	9	30.7778	7.87048	1	0.1	73.6842	78.8731	6.77966	37.6374	49.7778	0.617329	0	4
Unknown	P22051_106_S28_metaspades_44707_length_3221_cov_3	P22051_106_S28_metaspades_44707_length_3221_cov_3	0	P22051_106_S28_metaspades_44707_length_3221_cov_3_1	1881	2576	695	Reverse	Unknown	GTTTCAGTTGCCCCACAATTTAAAGGGGGCCAATAC	Unknown	0	36	10	30	0.666667	10	0.909091	88.8889	95.1167	2.04082	0	66	1.2	0	4
Unknown	P22051_106_S28_metaspades_76897_length_2187_cov_2	P22051_106_S28_metaspades_76897_length_2187_cov_2	0	P22051_106_S28_metaspades_76897_length_2187_cov_2_1	116	381	265	Forward	Unknown	ACCTTGTTTGCCACTGTA	Unknown	0	18	7	17.4286	11.7169	1	0.125	66.6667	75.8287	0	37.8362	35.4286	1.03279	0	4
Unknown	P22051_106_S28_metaspades_118869_length_1616_cov_3	P22051_106_S28_metaspades_118869_length_1616_cov_3	0	P22051_106_S28_metaspades_118869_length_1616_cov_3_1	914	1050	136	Reverse	Unknown	GCTACTGTTGTTACAT	Unknown	0	16	4	14	0	2	0.4	68.75	75.8834	7.14286	0	30	1.14286	0	4
Unknown	P22051_106_S28_metaspades_141984_length_1433_cov_4	P22051_106_S28_metaspades_141984_length_1433_cov_4	0	P22051_106_S28_metaspades_141984_length_1433_cov_4_1	51	558	507	Unknown	Unknown	ATTCTGAGCTGCCTGTGCGGCAGTGAAC	Unknown	0	28	8	32	0	9	1	100	100	0	1.96175	60	0.875	0	4
Unknown	P22051_106_S28_metaspades_157082_length_1340_cov_2	P22051_106_S28_metaspades_157082_length_1340_cov_2	0	P22051_106_S28_metaspades_157082_length_1340_cov_2_1	255	1009	754	Forward	Unknown	GTTGTGATTCCCTTTCAGAATAATATAAGAAACA	Unknown	0	34	11	31.5455	0.934199	7	0.583333	58.8235	74.3633	2.5641	0	65.5455	1.07781	0	4
Unknown	P22051_106_S28_metaspades_210221_length_1106_cov_11	P22051_106_S28_metaspades_210221_length_1106_cov_11	0	P22051_106_S28_metaspades_210221_length_1106_cov_11_1	80	334	254	Unknown	Unknown	TTCTGCTATACGTCTTGC	Unknown	0	18	5	29.4	10.2616	3	0.5	72.2222	81.9438	7.84314	39.38	47.4	0.612245	0	4
Unknown	P22051_106_S28_metaspades_212343_length_1099_cov_8	P22051_106_S28_metaspades_212343_length_1099_cov_8	0	P22051_106_S28_metaspades_212343_length_1099_cov_8_1	5	945	940	Unknown	Unknown	ACCTTCAGCATGTGAA	Unknown	0	16	22	26	0	4	0.173913	62.5	70.3485	7.69231	0	42	0.615385	0	4
Unknown	P22051_106_S28_metaspades_243384_length_1006_cov_27	P22051_106_S28_metaspades_243384_length_1006_cov_27	0	P22051_106_S28_metaspades_243384_length_1006_cov_27_1	574	967	393	Unknown	Unknown	ACCTTCAGCATGTGAA	Unknown	0	16	9	26	0	3	0.3	62.5	73.7024	7.69231	0	42	0.615385	0	4
Unknown	P22051_105_S27_metaspades_1662_length_36636_cov_25	P22051_105_S27_metaspades_1662_length_36636_cov_25	0	P22051_105_S27_metaspades_1662_length_36636_cov_25_1	16968	17366	398	Unknown	Unknown	CATATTCCAGATATAACC	Unknown	0	18	10	20.1	6.64078	5	0.454545	77.7778	86.0628	0	25.2653	38.1	0.895522	0	4
Unknown	P22051_105_S27_metaspades_7406_length_13694_cov_48	P22051_105_S27_metaspades_7406_length_13694_cov_48	0	P22051_105_S27_metaspades_7406_length_13694_cov_48_1	1372	1773	401	Unknown	Unknown	ATGTTCAGCTTCGGTACGACAAAGAAAGAAGCACCGCCACCAC	Unknown	0	43	4	46.75	33.5298	3	0.6	79.0698	84.8899	3.09278	0	89.75	0.919786	0	4
Unknown	P22051_105_S27_metaspades_20383_length_6572_cov_7	P22051_105_S27_metaspades_20383_length_6572_cov_7	0	P22051_105_S27_metaspades_20383_length_6572_cov_7_1	1433	1863	430	Reverse	Unknown	GTTCTAGTAACCGCACAAATACATGGCGGCTGGAGC	Unknown	0	36	6	29.8333	0.408248	6	0.857143	88.8889	93.4259	2.22222	6.92187	65.8333	1.2067	0	4
Unknown	P22051_105_S27_metaspades_36284_length_4403_cov_8	P22051_105_S27_metaspades_36284_length_4403_cov_8	0	P22051_105_S27_metaspades_36284_length_4403_cov_8_1	3176	3514	338	Reverse	Unknown	ACCCAGGGAGGAGGAG	Unknown	0	16	7	30.1429	3.23669	3	0.375	81.25	82.9991	5.71429	10.4492	46.1429	0.530806	0	4
Unknown	P22051_105_S27_metaspades_66392_length_2894_cov_16	P22051_105_S27_metaspades_66392_length_2894_cov_16	0	P22051_105_S27_metaspades_66392_length_2894_cov_16_1	2047	2446	399	Reverse	Unknown	TTAGGAAAGACTTGGGAAGTTATGTTGTTGGTAAG	Unknown	0	35	5	38	3.53553	4	0.666667	97.1429	97.3763	6.38298	0	73	0.921053	0	4
Unknown	P22051_105_S27_metaspades_96251_length_2231_cov_2	P22051_105_S27_metaspades_96251_length_2231_cov_2	1	P22051_105_S27_metaspades_96251_length_2231_cov_2_3	1951	2229	278	Unknown	Unknown	ACACATAAGTTAGTAC	Unknown	0	16	10	10.3	0.948683	1	0.0909091	56.25	71.0728	7.69231	22.7695	26.3	1.5534	0	4
Unknown	P22051_105_S27_metaspades_117842_length_1931_cov_5	P22051_105_S27_metaspades_117842_length_1931_cov_5	0	P22051_105_S27_metaspades_117842_length_1931_cov_5_1	1542	1805	263	Reverse	Unknown	GGCCCCACCTAAAGCGAC	Unknown	0	18	7	17.1429	10.9762	3	0.375	72.2222	77.8291	2.38095	37.5822	35.1429	1.05	0	4
Unknown	P22051_105_S27_metaspades_231807_length_1198_cov_11	P22051_105_S27_metaspades_231807_length_1198_cov_11	0	P22051_105_S27_metaspades_231807_length_1198_cov_11_1	568	803	235	Reverse	Unknown	GTATATTATATATTTA	Unknown	0	16	6	20.6667	5.95539	2	0.285714	62.5	71.1963	5.55556	20.8276	36.6667	0.774194	0	4
Unknown	P22051_105_S27_metaspades_293564_length_1018_cov_2	P22051_105_S27_metaspades_293564_length_1018_cov_2	0	P22051_105_S27_metaspades_293564_length_1018_cov_2_1	352	935	583	Unknown	Unknown	GCCAGTTTTGAAGGGTAGTTGGAGG	Unknown	0	25	13	18	0.408248	14	1	100	100	0	0	43	1.38889	0	4
Unknown	P22051_104_S26_metaspades_114_length_61018_cov_13	P22051_104_S26_metaspades_114_length_61018_cov_13	1	P22051_104_S26_metaspades_114_length_61018_cov_13_1	52523	53110	587	Unknown	Unknown	GCTTGGGAGCTGGGGTAGGGGCGGGAGGTGGAACTGGTGCTGCTACTTCCTTCTT	Unknown	0	55	5	51.6	23.7023	1	0.166667	87.2727	91.727	0	0	106.6	1.06589	0	4
Unknown	P22051_104_S26_metaspades_3318_length_11499_cov_9	P22051_104_S26_metaspades_3318_length_11499_cov_9	0	P22051_104_S26_metaspades_3318_length_11499_cov_9_1	14	2852	2838	Unknown	Unknown	CCCAGAGTGGGTCATCCAGCAAAAGAGGGATTAAGAC	Unknown	0	37	38	36.7105	4.06639	39	1	100	100	0	0	73.7105	1.00789	0	4
Unknown	P22051_104_S26_metaspades_7069_length_7473_cov_11	P22051_104_S26_metaspades_7069_length_7473_cov_11	0	P22051_104_S26_metaspades_7069_length_7473_cov_11_1	6764	6954	190	Forward	Unknown	TTTACTAAGTAAAGTAAA	Unknown	0	18	5	16.6	4.50555	1	0.166667	66.6667	73.046	3.33333	26.1028	34.6	1.08434	0	4
Unknown	P22051_104_S26_metaspades_26253_length_3552_cov_7	P22051_104_S26_metaspades_26253_length_3552_cov_7	0	P22051_104_S26_metaspades_26253_length_3552_cov_7_1	251	401	150	Forward	Unknown	CGATCCCATTCAATCCCA	Unknown	0	18	4	15.25	2.62996	1	0.2	77.7778	77.5846	4.7619	24.4397	33.25	1.18033	0	4
Unknown	P22051_104_S26_metaspades_30033_length_3284_cov_3	P22051_104_S26_metaspades_30033_length_3284_cov_3	0	P22051_104_S26_metaspades_30033_length_3284_cov_3_1	1924	3271	1347	Unknown	Unknown	GTCTTAATCCCTCTTTTAGTGGATGACCCGCTCTGGG	Unknown	0	37	18	35.8333	1.46528	9	0.473684	81.0811	91.1166	0	0	72.8333	1.03256	0	4
Unknown	P22051_104_S26_metaspades_40059_length_2779_cov_50	P22051_104_S26_metaspades_40059_length_2779_cov_50	0	P22051_104_S26_metaspades_40059_length_2779_cov_50_2	1776	1945	169	Unknown	Unknown	TTATCAATGCATTGAT	Unknown	0	16	4	22.25	3.0957	1	0.2	68.75	75.8834	3.22581	18.1688	38.25	0.719101	0	4
Unknown	P22051_104_S26_metaspades_40059_length_2779_cov_50	P22051_104_S26_metaspades_40059_length_2779_cov_50	1	P22051_104_S26_metaspades_40059_length_2779_cov_50_4	2149	2421	272	Forward	Unknown	TTATCAATGCATTGAT	Unknown	0	16	7	20.5714	5.62308	7	0.875	87.5	93.2054	3.33333	27.7414	36.5714	0.777778	0	4
Unknown	P22051_104_S26_metaspades_53519_length_2360_cov_2	P22051_104_S26_metaspades_53519_length_2360_cov_2	0	P22051_104_S26_metaspades_53519_length_2360_cov_2_1	1879	2081	202	Forward	Unknown	GCAATGCGGCCTGCCGCAAA	Unknown	0	20	5	16.6	2.88097	2	0.333333	80	80.6582	4.34783	14.5075	36.6	1.20482	0	4
Unknown	P22051_104_S26_metaspades_69421_length_2043_cov_3	P22051_104_S26_metaspades_69421_length_2043_cov_3	0	P22051_104_S26_metaspades_69421_length_2043_cov_3_1	188	539	351	Reverse	Unknown	TGCCTTGGAGAAGGACTTGGTTGCCT	Unknown	0	26	6	28.3333	9.4163	1	0.142857	57.6923	70.7367	7.31707	24.3098	54.3333	0.917647	0	4
Unknown	P22051_104_S26_metaspades_77966_length_1917_cov_5	P22051_104_S26_metaspades_77966_length_1917_cov_5	0	P22051_104_S26_metaspades_77966_length_1917_cov_5_1	149	356	207	Reverse	Unknown	CCGGTGCATGCAGAGGG	Unknown	0	17	4	30.75	11.6726	1	0.2	76.4706	77.1541	2.22222	13.7744	47.75	0.552846	0	4
Unknown	P22051_104_S26_metaspades_86835_length_1808_cov_3	P22051_104_S26_metaspades_86835_length_1808_cov_3	0	P22051_104_S26_metaspades_86835_length_1808_cov_3_1	66	1792	1726	Unknown	Unknown	CCCGGAGAGGGTCATCCACTAAAAGAGGGATTAAGAC	Unknown	0	37	23	36.4783	1.47308	24	1	100	100	0	62.9899	73.4783	1.0143	0	4
Unknown	P22051_104_S26_metaspades_93902_length_1732_cov_19	P22051_104_S26_metaspades_93902_length_1732_cov_19	0	P22051_104_S26_metaspades_93902_length_1732_cov_19_1	425	700	275	Forward	Unknown	TGATTAACCACACATTCAAAG	Unknown	0	21	6	21.5	8.59651	3	0.428571	71.4286	76.7617	5.71429	24.5584	42.5	0.976744	0	4
Unknown	P22051_104_S26_metaspades_105518_length_1627_cov_5	P22051_104_S26_metaspades_105518_length_1627_cov_5	0	P22051_104_S26_metaspades_105518_length_1627_cov_5_1	432	601	169	Unknown	Unknown	AAAGGTAAAGGCAAAGG	Unknown	0	17	4	21.25	12.816	0	0	76.4706	72.1369	4.65116	34.3137	38.25	0.8	0	4
Unknown	P22051_104_S26_metaspades_108872_length_1600_cov_4	P22051_104_S26_metaspades_108872_length_1600_cov_4	0	P22051_104_S26_metaspades_108872_length_1600_cov_4_1	18	261	243	Unknown	Unknown	GTAAGCGGCACGGCCGC	Unknown	0	17	5	28.2	8.5557	2	0.333333	76.4706	79.2057	7.69231	22.3055	45.2	0.602837	0	4
Unknown	P22051_104_S26_metaspades_145687_length_1368_cov_3	P22051_104_S26_metaspades_145687_length_1368_cov_3	0	P22051_104_S26_metaspades_145687_length_1368_cov_3_1	45	877	832	Unknown	Unknown	CCCAGAGCGGGTCATCCACTAAAAGAGGGATTAAGAC	Unknown	0	37	11	35.3636	1.91169	6	0.5	81.0811	86.2858	0	0	72.3636	1.04627	0	4
Unknown	P22051_104_S26_metaspades_179426_length_1224_cov_4	P22051_104_S26_metaspades_179426_length_1224_cov_4	0	P22051_104_S26_metaspades_179426_length_1224_cov_4_1	422	689	267	Unknown	Unknown	CGGCAGGCGTGCTCGCCAAAACCGG	Unknown	0	25	5	23.6	13.1453	2	0.333333	88	90.0535	2	31.2606	48.6	1.05932	0	4
Unknown	P22051_104_S26_metaspades_186856_length_1198_cov_10	P22051_104_S26_metaspades_186856_length_1198_cov_10	0	P22051_104_S26_metaspades_186856_length_1198_cov_10_1	142	650	508	Reverse	Unknown	CACGGGCTGCGAGCCTCCATG	Unknown	0	21	8	40	2.72554	4	0.444444	95.2381	91.2543	0	54.1667	61	0.525	0	4
Unknown	P22051_104_S26_metaspades_199294_length_1158_cov_3	P22051_104_S26_metaspades_199294_length_1158_cov_3	0	P22051_104_S26_metaspades_199294_length_1158_cov_3_1	99	1158	1059	Unknown	Unknown	CCCGGAGAGGGTCATCCACTAAAAGAGGGATTAAGAC	Unknown	0	37	14	36.0714	1.68543	15	1	100	100	0	0	73.0714	1.02574	0	4
Unknown	P22051_104_S26_metaspades_231876_length_1070_cov_2	P22051_104_S26_metaspades_231876_length_1070_cov_2	0	P22051_104_S26_metaspades_231876_length_1070_cov_2_1	6	649	643	Unknown	Unknown	CAACATTGGACAACAATA	Unknown	0	18	12	34.0833	1.24011	5	0.384615	55.5556	73.2097	7.5	0	52.0833	0.528117	0	4
Unknown	P22051_104_S26_metaspades_246110_length_1037_cov_2	P22051_104_S26_metaspades_246110_length_1037_cov_2	0	P22051_104_S26_metaspades_246110_length_1037_cov_2_1	87	972	885	Unknown	Unknown	GTTTCAATTCCAATCTGGTGCAATTAGAGC	Unknown	0	30	13	35.8462	0.898717	12	0.857143	86.6667	93.8392	1.92308	0	65.8462	0.83691	0	4
Unknown	P22051_103_S25_metaspades_174_length_57413_cov_135	P22051_103_S25_metaspades_174_length_57413_cov_135	0	P22051_103_S25_metaspades_174_length_57413_cov_135_3	43129	43422	293	Reverse	Unknown	ATGGTACGTAATACGA	Unknown	0	16	7	23.7143	10.8584	4	0.5	56.25	71.3101	0	45.6092	39.7143	0.674699	0	4
Unknown	P22051_103_S25_metaspades_3503_length_12824_cov_26	P22051_103_S25_metaspades_3503_length_12824_cov_26	0	P22051_103_S25_metaspades_3503_length_12824_cov_26_1	8436	8822	386	Forward	Unknown	GTGACCCGCTGCATAAGCGGCTTAGAAA	Unknown	0	28	6	31.8333	0.408248	4	0.571429	57.1429	72.6527	0	0	59.8333	0.879581	0	4
Unknown	P22051_103_S25_metaspades_3516_length_12788_cov_4	P22051_103_S25_metaspades_3516_length_12788_cov_4	0	P22051_103_S25_metaspades_3516_length_12788_cov_4_2	822	1720	898	Unknown	Unknown	ACCTTCAGCGTGTGAA	Unknown	0	16	21	26	0	6	0.272727	62.5	73.2857	3.84615	0	42	0.615385	0	4
Unknown	P22051_103_S25_metaspades_5046_length_10118_cov_6	P22051_103_S25_metaspades_5046_length_10118_cov_6	0	P22051_103_S25_metaspades_5046_length_10118_cov_6_1	8812	10100	1288	Unknown	F [1.24,0 Confidence: HIGH]	GTTCACTGCCGCACAGGCAGCTTAGAAA	R6258	80	28	21	32.0476	0.218218	22	1	100	100	0	0	60.0476	0.8737	0	4
Unknown	P22051_103_S25_metaspades_5706_length_9362_cov_6	P22051_103_S25_metaspades_5706_length_9362_cov_6	0	P22051_103_S25_metaspades_5706_length_9362_cov_6_1	24	2932	2908	Unknown	Unknown	TTTCTAAGCTGCCTGTTCGGCAGTGAAG	Unknown	0	28	48	32	0	49	1	100	100	0	0	60	0.875	0	4
Unknown	P22051_103_S25_metaspades_5706_length_9362_cov_6	P22051_103_S25_metaspades_5706_length_9362_cov_6	0	P22051_103_S25_metaspades_5706_length_9362_cov_6_2	3059	3566	507	Unknown	Unknown	TTTCTAAGCTGCCTGTTCGGCAGTGAAG	Unknown	0	28	8	32	0	9	1	100	100	0	0	60	0.875	0	4
Unknown	P22051_103_S25_metaspades_8642_length_7161_cov_3	P22051_103_S25_metaspades_8642_length_7161_cov_3	0	P22051_103_S25_metaspades_8642_length_7161_cov_3_1	6822	7149	327	Unknown	Unknown	GTTTACCGCCCTGTGGGCGGCTTTGAAG	Unknown	0	28	5	32	0	6	1	100	100	2.77778	0	60	0.875	0	4
Unknown	P22051_103_S25_metaspades_25217_length_3576_cov_6	P22051_103_S25_metaspades_25217_length_3576_cov_6	0	P22051_103_S25_metaspades_25217_length_3576_cov_6_1	1	3568	3567	Unknown	R [0,0.37 Confidence: MEDIUM]	CGGTTTATCCCCGTGTGCTCGGGGAACGC	R2893	1	29	58	32.0172	0.131306	52	0.881356	68.9655	95.1578	0	0	61.0172	0.905762	0	4
Unknown	P22051_103_S25_metaspades_34694_length_2905_cov_6	P22051_103_S25_metaspades_34694_length_2905_cov_6	0	P22051_103_S25_metaspades_34694_length_2905_cov_6_1	28	2879	2851	Unknown	Unknown	TTTCTAAGCCGCCTATTCGGCGGTGAAG	Unknown	0	28	47	32.0851	0.282057	48	1	100	100	0	0	60.0851	0.872679	0	4
Unknown	P22051_103_S25_metaspades_37059_length_2781_cov_5	P22051_103_S25_metaspades_37059_length_2781_cov_5	0	P22051_103_S25_metaspades_37059_length_2781_cov_5_1	27	2754	2727	Unknown	Unknown	CTTCACCGCCGAATAGGCGGCTTAGAAA	Unknown	0	28	45	32	0	46	1	100	100	0	0	60	0.875	0	4
Unknown	P22051_103_S25_metaspades_39749_length_2655_cov_6	P22051_103_S25_metaspades_39749_length_2655_cov_6	0	P22051_103_S25_metaspades_39749_length_2655_cov_6_1	2098	2655	557	Unknown	Unknown	GTCGCGCCTCACGCAGGCGCGTGGATTGAAAC	Unknown	0	32	8	33.75	0.886405	9	1	100	100	0	0	65.75	0.948148	0	4
Unknown	P22051_103_S25_metaspades_42470_length_2540_cov_3	P22051_103_S25_metaspades_42470_length_2540_cov_3	0	P22051_103_S25_metaspades_42470_length_2540_cov_3_1	28	2517	2489	Unknown	Unknown	TTTCTAAGCCGCCTATTCGGCGGTGAAG	Unknown	0	28	41	32.0488	0.218085	42	1	100	100	0	0	60.0488	0.873668	0	4
Unknown	P22051_103_S25_metaspades_47283_length_2365_cov_3	P22051_103_S25_metaspades_47283_length_2365_cov_3	0	P22051_103_S25_metaspades_47283_length_2365_cov_3_1	1934	2365	431	Unknown	Unknown	CAGTGTATCTGAGCGACGGCTGTCCGCATTCCACAGC	Unknown	0	37	6	28.8333	0.752773	6	0.857143	97.2973	98.4009	2.94118	0	65.8333	1.28324	0	4
Unknown	P22051_103_S25_metaspades_48201_length_2337_cov_16	P22051_103_S25_metaspades_48201_length_2337_cov_16	0	P22051_103_S25_metaspades_48201_length_2337_cov_16_1	1804	2311	507	Unknown	F [1.24,0 Confidence: HIGH]	GTTCACTGCCGCACAGGCAGCTTAGAAA	R6258	80	28	8	32	0	9	1	100	100	0	0	60	0.875	0	4
Unknown	P22051_103_S25_metaspades_60716_length_2011_cov_5	P22051_103_S25_metaspades_60716_length_2011_cov_5	0	P22051_103_S25_metaspades_60716_length_2011_cov_5_1	33	1952	1919	Unknown	Unknown	GCGTTCCCCGAGCACACGGGGATAAACCG	Unknown	0	29	31	32	0	32	1	100	100	0	0	61	0.90625	0	4
Unknown	P22051_103_S25_metaspades_61076_length_2003_cov_7	P22051_103_S25_metaspades_61076_length_2003_cov_7	0	P22051_103_S25_metaspades_61076_length_2003_cov_7_1	28	1976	1948	Unknown	Unknown	CTTCACCGCCGAATAGGCGGCTTAGAAA	Unknown	0	28	32	32.0312	0.176777	33	1	100	100	0	0	60.0312	0.874146	0	4
Unknown	P22051_103_S25_metaspades_61944_length_1986_cov_4	P22051_103_S25_metaspades_61944_length_1986_cov_4	0	P22051_103_S25_metaspades_61944_length_1986_cov_4_1	13	1959	1946	Unknown	Unknown	CTTCACCGCCGAATAGGCGGCTTAGAAA	Unknown	0	28	32	31.9688	0.176777	33	1	100	100	0	0	59.9688	0.875855	0	4
Unknown	P22051_103_S25_metaspades_67686_length_1876_cov_11	P22051_103_S25_metaspades_67686_length_1876_cov_11	0	P22051_103_S25_metaspades_67686_length_1876_cov_11_1	22	1849	1827	Unknown	Unknown	CTTCACCGCCGAATAGGCGGCTTAGAAA	Unknown	0	28	30	32	0	31	1	100	100	0	0	60	0.875	0	4
Unknown	P22051_103_S25_metaspades_68569_length_1861_cov_7	P22051_103_S25_metaspades_68569_length_1861_cov_7	1	P22051_103_S25_metaspades_68569_length_1861_cov_7_1	187	1834	1647	Unknown	Unknown	CTTCACCGCCGAATAGGCGGCTTAGAAA	Unknown	0	28	27	32	0	27	0.964286	96.4286	99.2061	0	0	60	0.875	0	4
Unknown	P22051_103_S25_metaspades_74882_length_1762_cov_11	P22051_103_S25_metaspades_74882_length_1762_cov_11	1	P22051_103_S25_metaspades_74882_length_1762_cov_11_1	28	1736	1708	Unknown	Unknown	TTTCTAAGCCGCCTATTCGGCGGTGAAG	Unknown	0	28	28	32.0357	0.188982	27	0.931034	92.8571	98.4543	0	0	60.0357	0.874025	0	4
Unknown	P22051_103_S25_metaspades_78566_length_1709_cov_2	P22051_103_S25_metaspades_78566_length_1709_cov_2	0	P22051_103_S25_metaspades_78566_length_1709_cov_2_1	65	1704	1639	Unknown	Unknown	TTTCTAAGCCGCGTATTCGGCGGTGAAC	Unknown	0	28	27	31.7037	1.75005	26	0.928571	92.8571	98.4123	0	0	59.7037	0.883178	0	4
Unknown	P22051_103_S25_metaspades_83918_length_1640_cov_4	P22051_103_S25_metaspades_83918_length_1640_cov_4	0	P22051_103_S25_metaspades_83918_length_1640_cov_4_1	26	1614	1588	Unknown	Unknown	TTTCTAAGCCGCCTATTCGGCGGTGAAG	Unknown	0	28	26	32.0385	0.196116	27	1	100	100	0	0	60.0385	0.87395	0	4
Unknown	P22051_103_S25_metaspades_91438_length_1555_cov_4	P22051_103_S25_metaspades_91438_length_1555_cov_4	0	P22051_103_S25_metaspades_91438_length_1555_cov_4_1	1	1528	1527	Unknown	F [0.37,0 Confidence: MEDIUM]	GTTCACCGCCGAATACGCGGCTTAGAAA	R6249	1	28	25	32	0	26	1	100	100	0	0	60	0.875	0	4
Unknown	P22051_103_S25_metaspades_94251_length_1525_cov_28	P22051_103_S25_metaspades_94251_length_1525_cov_28	0	P22051_103_S25_metaspades_94251_length_1525_cov_28_1	12	1478	1466	Unknown	Unknown	CTTCACCGCCGAATAGGCGGCTTAGAAA	Unknown	0	28	24	31.9583	0.204124	11	0.44	67.8571	88.1154	0	0	59.9583	0.876141	0	4
Unknown	P22051_103_S25_metaspades_104987_length_1425_cov_5	P22051_103_S25_metaspades_104987_length_1425_cov_5	0	P22051_103_S25_metaspades_104987_length_1425_cov_5_1	167	303	136	Reverse	Unknown	GCTACTGTTGTTACAT	Unknown	0	16	4	14	0	2	0.4	68.75	75.8834	7.14286	0	30	1.14286	0	4
Unknown	P22051_103_S25_metaspades_107703_length_1402_cov_4	P22051_103_S25_metaspades_107703_length_1402_cov_4	0	P22051_103_S25_metaspades_107703_length_1402_cov_4_1	48	1095	1047	Unknown	Unknown	CTTCACTGCCGAACAGGCAGCTTAGAAA	Unknown	0	28	17	32	0.353553	16	0.888889	92.8571	97.789	0	0	60	0.875	0	4
Unknown	P22051_103_S25_metaspades_108110_length_1399_cov_2	P22051_103_S25_metaspades_108110_length_1399_cov_2	0	P22051_103_S25_metaspades_108110_length_1399_cov_2_1	40	1387	1347	Unknown	Unknown	TTTCTAAGCCGCCTATTCGGCGGTGAAG	Unknown	0	28	22	32	0	23	1	100	100	0	0	60	0.875	0	4
Unknown	P22051_103_S25_metaspades_115641_length_1341_cov_3	P22051_103_S25_metaspades_115641_length_1341_cov_3	0	P22051_103_S25_metaspades_115641_length_1341_cov_3_1	240	855	615	Forward	Unknown	GTGAACTGCCGAGTAGGCAGCTGAAAAT	Unknown	0	28	10	30.8	3.79473	9	0.818182	82.1429	92.1518	0	0	58.8	0.909091	0	4
Unknown	P22051_103_S25_metaspades_119055_length_1317_cov_5	P22051_103_S25_metaspades_119055_length_1317_cov_5	0	P22051_103_S25_metaspades_119055_length_1317_cov_5_1	29	1317	1288	Unknown	Unknown	CTTCACCGCCGAATAGGCGGCTTAGAAA	Unknown	0	28	21	32.0476	0.218218	20	0.909091	89.2857	97.1418	0	0	60.0476	0.8737	0	4
Unknown	P22051_103_S25_metaspades_122733_length_1293_cov_2	P22051_103_S25_metaspades_122733_length_1293_cov_2	0	P22051_103_S25_metaspades_122733_length_1293_cov_2_1	10	1238	1228	Unknown	R [0,0.74 Confidence: HIGH]	TTTCTAAGCTGCCTGTGCGGCAGTGAAC	R8754	106	28	20	32.05	0.223607	20	0.952381	92.8571	98.0272	0	0	60.05	0.873635	0	4
Unknown	P22051_103_S25_metaspades_124502_length_1281_cov_26	P22051_103_S25_metaspades_124502_length_1281_cov_26	0	P22051_103_S25_metaspades_124502_length_1281_cov_26_1	28	1255	1227	Unknown	Unknown	CTTCACCGCCGAACAGGCGGCTTAGAAA	Unknown	0	28	20	32	0	8	0.380952	82.1429	83.3444	0	0	60	0.875	0	4
Unknown	P22051_103_S25_metaspades_127280_length_1264_cov_2	P22051_103_S25_metaspades_127280_length_1264_cov_2	0	P22051_103_S25_metaspades_127280_length_1264_cov_2_1	10	1237	1227	Unknown	Unknown	CTTCACCGCCGAATAGGCGGCTTAGAAA	Unknown	0	28	20	32	0	21	1	100	100	0	0	60	0.875	0	4
Unknown	P22051_103_S25_metaspades_151489_length_1136_cov_2	P22051_103_S25_metaspades_151489_length_1136_cov_2	0	P22051_103_S25_metaspades_151489_length_1136_cov_2_1	20	410	390	Unknown	Unknown	CTTTCAATCCCTGCTAAGAATTAAAATTTATTGCAAT	Unknown	0	37	5	33.8	1.92354	5	0.833333	97.2973	98.2432	2.22222	3.22775	70.8	1.09467	0	4
Unknown	P22051_103_S25_metaspades_172346_length_1050_cov_16	P22051_103_S25_metaspades_172346_length_1050_cov_16	0	P22051_103_S25_metaspades_172346_length_1050_cov_16_1	2	1050	1048	Unknown	Unknown	TTTCTAAGCCGCCTATTCGGCGGTGAAG	Unknown	0	28	17	32.0588	0.242536	18	1	100	100	0	0	60.0588	0.873394	0	4
Unknown	P22051_103_S25_metaspades_175765_length_1038_cov_5	P22051_103_S25_metaspades_175765_length_1038_cov_5	0	P22051_103_S25_metaspades_175765_length_1038_cov_5_1	28	956	928	Unknown	F [1.24,0 Confidence: HIGH]	GTTCACTGCCGCACAGGCAGCTTAGAAA	R6258	80	28	15	32.0667	0.258199	16	1	100	100	0	0	60.0667	0.873181	0	4
Unknown	P22051_103_S25_metaspades_181399_length_1019_cov_3	P22051_103_S25_metaspades_181399_length_1019_cov_3	0	P22051_103_S25_metaspades_181399_length_1019_cov_3_1	25	1012	987	Unknown	Unknown	TTTCTAAGCCGCCTATTCGGCGGTGAAG	Unknown	0	28	16	32	0	17	1	100	100	0	0	60	0.875	0	4
Unknown	P22051_103_S25_metaspades_182583_length_1015_cov_3	P22051_103_S25_metaspades_182583_length_1015_cov_3	0	P22051_103_S25_metaspades_182583_length_1015_cov_3_1	26	1013	987	Unknown	Unknown	TTTCTAAGCCGCCTATTCGGCGGTGAAG	Unknown	0	28	16	32	0	17	1	100	100	0	0	60	0.875	0	4
Unknown	P22051_102_S30_metaspades_418_length_76306_cov_158	P22051_102_S30_metaspades_418_length_76306_cov_158	0	P22051_102_S30_metaspades_418_length_76306_cov_158_1	6804	9293	2489	Forward	Unknown	GTTTACCGCCCTGTGGGCGGCTTTGAAG	Unknown	0	28	41	32.0488	0.218085	39	0.928571	78.5714	96.5216	0	0	60.0488	0.873668	0	4
Unknown	P22051_102_S30_metaspades_621_length_64469_cov_9	P22051_102_S30_metaspades_621_length_64469_cov_9	0	P22051_102_S30_metaspades_621_length_64469_cov_9_1	27277	27642	365	Reverse	Unknown	AATATCTCCTGAGCCAGA	Unknown	0	18	6	40	3.09839	1	0.142857	72.2222	70.8147	6.66667	13.4418	58	0.45	0	4
Unknown	P22051_102_S30_metaspades_821_length_57189_cov_85	P22051_102_S30_metaspades_821_length_57189_cov_85	0	P22051_102_S30_metaspades_821_length_57189_cov_85_3	42905	43198	293	Reverse	Unknown	ATGGTACGTAATACGA	Unknown	0	16	7	23.7143	10.8584	4	0.5	56.25	71.3101	0	45.6092	39.7143	0.674699	0	4
Unknown	P22051_102_S30_metaspades_892_length_54958_cov_15	P22051_102_S30_metaspades_892_length_54958_cov_15	0	P22051_102_S30_metaspades_892_length_54958_cov_15_1	15676	15877	201	Unknown	Unknown	CGCTCCTCGCGCGGCT	Unknown	0	16	6	15	7.01427	3	0.428571	75	83.5116	3.44828	32.8172	31	1.06667	0	4
Unknown	P22051_102_S30_metaspades_5027_length_19991_cov_13	P22051_102_S30_metaspades_5027_length_19991_cov_13	0	P22051_102_S30_metaspades_5027_length_19991_cov_13_1	2283	2610	327	Unknown	Unknown	GGTTATATCTGGAATATG	Unknown	0	18	8	20.625	6.30051	4	0.444444	77.7778	84.6567	0	26.2468	38.625	0.872727	0	4
Unknown	P22051_102_S30_metaspades_6242_length_17452_cov_56	P22051_102_S30_metaspades_6242_length_17452_cov_56	0	P22051_102_S30_metaspades_6242_length_17452_cov_56_1	239	763	524	Forward	Unknown	GTCCAACAATTGCCCCGACCTAACAGGGGATTAAGAC	Unknown	0	37	7	32.7143	0.755929	7	0.875	97.2973	98.5309	0	0	69.7143	1.131	0	4
Unknown	P22051_102_S30_metaspades_10083_length_12501_cov_12	P22051_102_S30_metaspades_10083_length_12501_cov_12	0	P22051_102_S30_metaspades_10083_length_12501_cov_12_1	10107	11906	1799	Forward	Unknown	GTGTTCCCCGTACTCACGGGGCTGAACCG	Unknown	0	29	29	32.069	0.257881	28	0.933333	93.1034	98.5459	0	0	61.069	0.904301	0	4
Unknown	P22051_102_S30_metaspades_12206_length_10906_cov_10	P22051_102_S30_metaspades_12206_length_10906_cov_10	0	P22051_102_S30_metaspades_12206_length_10906_cov_10_1	9794	10123	329	Forward	Unknown	GTTCACTGCCACACAGGCAGCTTAGAAAA	Unknown	0	29	5	31	0	1	0.166667	96.5517	97.7585	0	0	60	0.935484	0	4
Unknown	P22051_102_S30_metaspades_12206_length_10906_cov_10	P22051_102_S30_metaspades_12206_length_10906_cov_10	0	P22051_102_S30_metaspades_12206_length_10906_cov_10_3	10493	10881	388	Unknown	Unknown	GTTCACTGCCACACAGGCAGCTTAGAAAA	Unknown	0	29	6	31	0	5	0.714286	96.5517	97.0237	2.77778	0	60	0.935484	0	4
Unknown	P22051_102_S30_metaspades_15684_length_9066_cov_6	P22051_102_S30_metaspades_15684_length_9066_cov_6	0	P22051_102_S30_metaspades_15684_length_9066_cov_6_1	6812	9059	2247	Unknown	F [0.74,0 Confidence: HIGH]	GTTCACCGCCGCACAGGCGGCTTAGAAA	R6250	2	28	37	32	0	37	0.973684	96.4286	99.373	0	77.5292	60	0.875	0	4
Unknown	P22051_102_S30_metaspades_15818_length_9009_cov_7	P22051_102_S30_metaspades_15818_length_9009_cov_7	0	P22051_102_S30_metaspades_15818_length_9009_cov_7_1	36	363	327	Unknown	R [0,0.74 Confidence: HIGH]	TTTCTAAGCCGCCTGTGCGGCGGTGAAC	R8722	4	28	5	32	0	6	1	100	100	7.31707	0	60	0.875	0	4
Unknown	P22051_102_S30_metaspades_16739_length_8639_cov_4	P22051_102_S30_metaspades_16739_length_8639_cov_4	0	P22051_102_S30_metaspades_16739_length_8639_cov_4_1	7611	8419	808	Forward	Unknown	GTTGACCGCCGCACAGGCGGCTTAGAAA	Unknown	0	28	13	32.0769	0.27735	11	0.785714	89.2857	96.0225	0	0	60.0769	0.872902	0	4
Unknown	P22051_102_S30_metaspades_21389_length_7222_cov_6	P22051_102_S30_metaspades_21389_length_7222_cov_6	0	P22051_102_S30_metaspades_21389_length_7222_cov_6_2	669	960	291	Reverse	Unknown	TAGAAATTTTTTTCAGT	Unknown	0	17	6	28.6667	11.0393	4	0.571429	88.2353	90.7241	4.54545	31.2903	45.6667	0.593023	0	4
Unknown	P22051_102_S30_metaspades_23762_length_6697_cov_4	P22051_102_S30_metaspades_23762_length_6697_cov_4	0	P22051_102_S30_metaspades_23762_length_6697_cov_4_1	6042	6318	276	Reverse	Unknown	TTTTACTGATAAAGAT	Unknown	0	16	7	21.2857	10.3395	3	0.375	75	76.8145	0	0	37.2857	0.751678	0	4
Unknown	P22051_102_S30_metaspades_24424_length_6564_cov_7	P22051_102_S30_metaspades_24424_length_6564_cov_7	0	P22051_102_S30_metaspades_24424_length_6564_cov_7_1	24	6537	6513	Unknown	Unknown	CTTCACCGCCGAATAGGCGGCTTAGAAA	Unknown	0	28	108	32.0556	0.230129	109	1	100	100	0	93.7455	60.0556	0.873484	0	4
Unknown	P22051_102_S30_metaspades_24541_length_6543_cov_7	P22051_102_S30_metaspades_24541_length_6543_cov_7	0	P22051_102_S30_metaspades_24541_length_6543_cov_7_1	5937	6542	605	Unknown	Unknown	GTTATCCGCCACATAGGCGGCTTAGAAG	Unknown	0	28	9	36.2222	12.6667	10	1	100	100	0	0	64.2222	0.773006	0	4
Unknown	P22051_102_S30_metaspades_24796_length_6493_cov_8	P22051_102_S30_metaspades_24796_length_6493_cov_8	0	P22051_102_S30_metaspades_24796_length_6493_cov_8_1	5639	6254	615	Reverse	Unknown	ATTTTCAGCTGCCTACTCGGCAGTTCAC	Unknown	0	28	10	30.8	3.79473	9	0.818182	82.1429	92.1518	0	0	58.8	0.909091	0	4
Unknown	P22051_102_S30_metaspades_27139_length_6089_cov_16	P22051_102_S30_metaspades_27139_length_6089_cov_16	0	P22051_102_S30_metaspades_27139_length_6089_cov_16_1	4618	4956	338	Reverse	Unknown	ACCCAGGGAGGAGGAG	Unknown	0	16	7	30.1429	3.23669	3	0.375	81.25	82.9991	5.71429	10.4492	46.1429	0.530806	0	4
Unknown	P22051_102_S30_metaspades_36154_length_4972_cov_9	P22051_102_S30_metaspades_36154_length_4972_cov_9	0	P22051_102_S30_metaspades_36154_length_4972_cov_9_1	1227	1554	327	Forward	Unknown	TTTCTAAGCTGCCTGTGCGGCAGTGAAT	Unknown	0	28	5	32	0	4	0.666667	92.8571	95.357	4.08163	8.77746	60	0.875	0	4
Unknown	P22051_102_S30_metaspades_39710_length_4646_cov_29	P22051_102_S30_metaspades_39710_length_4646_cov_29	1	P22051_102_S30_metaspades_39710_length_4646_cov_29_1	28	4615	4587	Unknown	Unknown	CTTCACTGCCGAACAGGCAGCTTAGAAA	Unknown	0	28	76	32	0.163299	77	1	100	100	0	0	60	0.875	0	4
Unknown	P22051_102_S30_metaspades_40297_length_4596_cov_17	P22051_102_S30_metaspades_40297_length_4596_cov_17	1	P22051_102_S30_metaspades_40297_length_4596_cov_17_1	28	1735	1707	Unknown	Unknown	TTTCTAAGCCGCGTATTCGGCGGTGAAC	Unknown	0	28	28	32	0	29	1	100	100	0	0	60	0.875	0	4
Unknown	P22051_102_S30_metaspades_42761_length_4407_cov_6	P22051_102_S30_metaspades_42761_length_4407_cov_6	0	P22051_102_S30_metaspades_42761_length_4407_cov_6_1	4067	4394	327	Unknown	Unknown	GTTAGCTGCCGCACACGCAGCTTAGAAA	Unknown	0	28	5	32	0	5	0.833333	96.4286	97.6785	0	0	60	0.875	0	4
Unknown	P22051_102_S30_metaspades_43889_length_4322_cov_5	P22051_102_S30_metaspades_43889_length_4322_cov_5	0	P22051_102_S30_metaspades_43889_length_4322_cov_5_1	36	467	431	Unknown	Unknown	GCTTTGCCTTGATTCAAAAACCGGGGGGGCTACTCT	Unknown	0	36	6	30	0	7	1	100	100	0	1.48146	66	1.2	0	4
Unknown	P22051_102_S30_metaspades_47507_length_4085_cov_28	P22051_102_S30_metaspades_47507_length_4085_cov_28	0	P22051_102_S30_metaspades_47507_length_4085_cov_28_1	37	1474	1437	Unknown	Unknown	CGGTTCAGCCCCGTGAATACGGGGAACAC	Unknown	0	29	23	32.2609	1.25109	23	0.958333	96.5517	99.1383	0	0	61.2609	0.898922	0	4
Unknown	P22051_102_S30_metaspades_50951_length_3885_cov_68	P22051_102_S30_metaspades_50951_length_3885_cov_68	0	P22051_102_S30_metaspades_50951_length_3885_cov_68_1	1	3629	3628	Unknown	Unknown	CTTCACTGCCGAACAGGCAGCTTAGAAA	Unknown	0	28	60	32.0167	0.224867	58	0.95082	89.2857	98.707	0	0	60.0167	0.874545	0	4
Unknown	P22051_102_S30_metaspades_51231_length_3869_cov_7	P22051_102_S30_metaspades_51231_length_3869_cov_7	0	P22051_102_S30_metaspades_51231_length_3869_cov_7_1	2873	3860	987	Unknown	Unknown	GTTAGCTGCCGCACACGCAGCTTAGAAA	Unknown	0	28	16	32	0	17	1	100	100	0	0	60	0.875	0	4
Unknown	P22051_102_S30_metaspades_52452_length_3807_cov_4	P22051_102_S30_metaspades_52452_length_3807_cov_4	1	P22051_102_S30_metaspades_52452_length_3807_cov_4_1	28	3776	3748	Unknown	R [0,0.74 Confidence: HIGH]	TTTCTGAGCTGCCTGTGCGGCAGTGAAC	R8782	1	28	62	32.0161	0.127	46	0.730159	89.2857	96.0267	0	0	60.0161	0.874559	0	4
Unknown	P22051_102_S30_metaspades_53074_length_3777_cov_5	P22051_102_S30_metaspades_53074_length_3777_cov_5	0	P22051_102_S30_metaspades_53074_length_3777_cov_5_1	27	3777	3750	Unknown	Unknown	GCGTTCCCCGAGCACACGGGGATAAACCG	Unknown	0	29	61	32.0164	0.128037	62	1	100	100	0	0	61.0164	0.905786	0	4
Unknown	P22051_102_S30_metaspades_54962_length_3682_cov_5	P22051_102_S30_metaspades_54962_length_3682_cov_5	0	P22051_102_S30_metaspades_54962_length_3682_cov_5_1	1	730	729	Unknown	Unknown	GTCTTAATCCCCTTTATTGGCGGGGCAGTGCTTTGGC	Unknown	0	37	10	32.3	0.823273	11	1	100	100	0	0	69.3	1.14551	0	4
Unknown	P22051_102_S30_metaspades_55359_length_3663_cov_5	P22051_102_S30_metaspades_55359_length_3663_cov_5	1	P22051_102_S30_metaspades_55359_length_3663_cov_5_1	5	3518	3513	Unknown	Unknown	GTCGCGCCTCACGCAGGCGCGTGGATTGAAAC	Unknown	0	32	53	33.6981	0.540118	51	0.944444	90.625	98.4543	0	0	65.6981	0.949608	0	4
Unknown	P22051_102_S30_metaspades_60343_length_3444_cov_32	P22051_102_S30_metaspades_60343_length_3444_cov_32	0	P22051_102_S30_metaspades_60343_length_3444_cov_32_1	3116	3444	328	Unknown	R [0,0.74 Confidence: HIGH]	TTTCTAAGCTGCCTGTGCGGCAGTGAAC	R8754	106	28	5	32.2	0.447214	3	0.5	64.2857	74.6363	2.5641	0	60.2	0.869565	0	4
Unknown	P22051_102_S30_metaspades_64731_length_3276_cov_7	P22051_102_S30_metaspades_64731_length_3276_cov_7	0	P22051_102_S30_metaspades_64731_length_3276_cov_7_1	2138	3257	1119	Unknown	Unknown	GTCTTAATCCCTTATTAAACAGGGTCACCGCATAC	Unknown	0	35	16	32.8125	0.834166	16	0.941176	80	93.5449	0	0	67.8125	1.06667	0	4
Unknown	P22051_102_S30_metaspades_67410_length_3184_cov_14	P22051_102_S30_metaspades_67410_length_3184_cov_14	0	P22051_102_S30_metaspades_67410_length_3184_cov_14_1	19	317	298	Unknown	Unknown	GTTCTAGTAACCACCCATTTAGAGGGTGGCTTGATC	Unknown	0	36	4	29.75	0.5	4	0.8	97.2222	97.9946	7.69231	27.7762	65.75	1.21008	0	4
Unknown	P22051_102_S30_metaspades_69561_length_3114_cov_3	P22051_102_S30_metaspades_69561_length_3114_cov_3	0	P22051_102_S30_metaspades_69561_length_3114_cov_3_1	18	3097	3079	Unknown	F [0.74,0 Confidence: HIGH]	CGGTTCAGCCCCGTGAGTACGGGGAACAC	R2820	1	29	50	32.02	0.141421	48	0.941176	93.1034	98.4069	0	76.4246	61.02	0.905684	0	4
Unknown	P22051_102_S30_metaspades_75910_length_2929_cov_3	P22051_102_S30_metaspades_75910_length_2929_cov_3	0	P22051_102_S30_metaspades_75910_length_2929_cov_3_1	82	2883	2801	Unknown	Unknown	GTTGACCGCCGCACAGGCGGCTTAGAAA	Unknown	0	28	46	32.3043	2.06419	47	1	100	100	0	0	60.3043	0.866756	0	4
Unknown	P22051_102_S30_metaspades_83070_length_2746_cov_16	P22051_102_S30_metaspades_83070_length_2746_cov_16	0	P22051_102_S30_metaspades_83070_length_2746_cov_16_1	10	636	626	Unknown	Unknown	GTTTCAATCCACGCGCCTGTGGGAGGCGCGAC	Unknown	0	32	9	34.1111	0.781736	10	1	100	100	1.96078	0	66.1111	0.938111	0	4
Unknown	P22051_102_S30_metaspades_83454_length_2737_cov_10	P22051_102_S30_metaspades_83454_length_2737_cov_10	0	P22051_102_S30_metaspades_83454_length_2737_cov_10_1	52	379	327	Unknown	Unknown	GTTTTCAGACGAGTATGCGGCCTGTAAGT	Unknown	0	29	5	30.8	0.447214	5	0.833333	86.2069	91.0342	7.89474	0	59.8	0.941558	0	4
Unknown	P22051_102_S30_metaspades_85219_length_2697_cov_2	P22051_102_S30_metaspades_85219_length_2697_cov_2	0	P22051_102_S30_metaspades_85219_length_2697_cov_2_1	1734	2496	762	Reverse	F [5.24,0 Confidence: HIGH]	GTCGCCCCTCACGCAGGGGCGTGGATTGAAAC	R5687	4	32	11	34.4545	1.4397	11	0.916667	90.625	96.1205	0	0	66.4545	0.92876	0	4
Unknown	P22051_102_S30_metaspades_86052_length_2678_cov_4	P22051_102_S30_metaspades_86052_length_2678_cov_4	0	P22051_102_S30_metaspades_86052_length_2678_cov_4_1	25	2677	2652	Unknown	Unknown	GCGTTCCCCGAGCACACGGGGATAAACCG	Unknown	0	29	43	32.0233	0.152499	43	0.977273	96.5517	99.4604	0	0	61.0233	0.905592	0	4
Unknown	P22051_102_S30_metaspades_87087_length_2656_cov_4	P22051_102_S30_metaspades_87087_length_2656_cov_4	0	P22051_102_S30_metaspades_87087_length_2656_cov_4_1	23	2633	2610	Unknown	Unknown	GTCGCGCCTCCCGCAGGCGCGTGGATTGAAAC	Unknown	0	32	39	34.1282	0.893823	29	0.725	96.875	97.3483	0	0	66.1282	0.937641	0	4
Unknown	P22051_102_S30_metaspades_88128_length_2633_cov_5	P22051_102_S30_metaspades_88128_length_2633_cov_5	0	P22051_102_S30_metaspades_88128_length_2633_cov_5_1	217	2620	2403	Unknown	Unknown	GTTTCAATCCACGCGCCTGCGTGAGGCGCGAC	Unknown	0	32	36	33.8889	0.522509	36	0.972973	96.875	99.4398	0	0	65.8889	0.944262	0	4
Unknown	P22051_102_S30_metaspades_88598_length_2623_cov_6	P22051_102_S30_metaspades_88598_length_2623_cov_6	0	P22051_102_S30_metaspades_88598_length_2623_cov_6_1	29	2622	2593	Unknown	Unknown	GTGTTCCCCGTACTCACGGGGCTGAACCG	Unknown	0	29	42	32.0714	0.260661	43	1	100	100	0	0	61.0714	0.904232	0	4
Unknown	P22051_102_S30_metaspades_101543_length_2384_cov_46	P22051_102_S30_metaspades_101543_length_2384_cov_46	0	P22051_102_S30_metaspades_101543_length_2384_cov_46_1	1	1287	1286	Unknown	Unknown	CTTCACCGCCGAATAGGCGGCTTAGAAA	Unknown	0	28	21	31.9524	0.218218	8	0.363636	67.8571	87.2482	0	0	59.9524	0.876304	0	4
Unknown	P22051_102_S30_metaspades_106790_length_2301_cov_8	P22051_102_S30_metaspades_106790_length_2301_cov_8	0	P22051_102_S30_metaspades_106790_length_2301_cov_8_1	28	2274	2246	Unknown	Unknown	CTTCACCGCCGAATAGGCGGCTTAGAAA	Unknown	0	28	37	31.973	0.164399	38	1	100	100	0	0	59.973	0.87574	0	4
Unknown	P22051_102_S30_metaspades_109116_length_2267_cov_15	P22051_102_S30_metaspades_109116_length_2267_cov_15	0	P22051_102_S30_metaspades_109116_length_2267_cov_15_1	174	2244	2070	Unknown	R [0,0.74 Confidence: HIGH]	TTTCTAAGCTGCCTGTGCGGCAGTGAAC	R8754	106	28	34	32.0882	0.287902	34	0.971429	89.2857	97.9945	0	0	60.0882	0.872594	0	4
Unknown	P22051_102_S30_metaspades_111742_length_2230_cov_4	P22051_102_S30_metaspades_111742_length_2230_cov_4	0	P22051_102_S30_metaspades_111742_length_2230_cov_4_1	1	2189	2188	Unknown	Unknown	TTTCTAAGCCGCCTGTTCGGCGGTGAAG	Unknown	0	28	36	32.0278	0.166667	13	0.351351	64.2857	81.2501	0	0	60.0278	0.874241	0	4
Unknown	P22051_102_S30_metaspades_116423_length_2169_cov_4	P22051_102_S30_metaspades_116423_length_2169_cov_4	0	P22051_102_S30_metaspades_116423_length_2169_cov_4_1	1717	2051	334	Reverse	Unknown	GGGTGATCCCCACGCGAGTGGGGCGGAT	Unknown	0	28	5	33.4	0.547723	3	0.5	85.7143	90.714	2.43902	2.51288	61.4	0.838323	0	4
Unknown	P22051_102_S30_metaspades_116581_length_2167_cov_4	P22051_102_S30_metaspades_116581_length_2167_cov_4	0	P22051_102_S30_metaspades_116581_length_2167_cov_4_1	29	2157	2128	Unknown	R [0,0.37 Confidence: MEDIUM]	TTTCTAAGCCGCGTGCTCGGCGGCGAAC	R8724	1	28	35	32.0286	0.169031	36	1	100	100	0	52.6913	60.0286	0.874219	0	4
Unknown	P22051_102_S30_metaspades_119607_length_2129_cov_6	P22051_102_S30_metaspades_119607_length_2129_cov_6	0	P22051_102_S30_metaspades_119607_length_2129_cov_6_1	1	2103	2102	Unknown	Unknown	GCGTTCCCCGAGCACACGGGGATAAACCG	Unknown	0	29	34	32	0	35	1	100	100	0	0	61	0.90625	0	4
Unknown	P22051_102_S30_metaspades_121026_length_2112_cov_3	P22051_102_S30_metaspades_121026_length_2112_cov_3	0	P22051_102_S30_metaspades_121026_length_2112_cov_3_1	44	2086	2042	Unknown	Unknown	GCGTTCCCCGAGCACACGGGGATAAACCG	Unknown	0	29	33	32.0303	0.174078	33	0.970588	96.5517	99.3399	0	0	61.0303	0.905393	0	4
Unknown	P22051_102_S30_metaspades_132977_length_1979_cov_7	P22051_102_S30_metaspades_132977_length_1979_cov_7	0	P22051_102_S30_metaspades_132977_length_1979_cov_7_1	1300	1556	256	Reverse	Unknown	AGAAGACGCAAATGCGCACAA	Unknown	0	21	6	18.3333	1.63299	3	0.428571	80.9524	87.4374	5.26316	0	39.3333	1.14545	0	4
Unknown	P22051_102_S30_metaspades_136504_length_1944_cov_3	P22051_102_S30_metaspades_136504_length_1944_cov_3	0	P22051_102_S30_metaspades_136504_length_1944_cov_3_1	12	888	876	Unknown	Unknown	CTCTAAACGTTGCCCCGACATCAAAGGGGATTAAGACA	Unknown	0	38	12	31.9167	1.08362	5	0.384615	75.6098	89.9806	0	0	69.9167	1.1906	0	4
Unknown	P22051_102_S30_metaspades_136794_length_1941_cov_11	P22051_102_S30_metaspades_136794_length_1941_cov_11	0	P22051_102_S30_metaspades_136794_length_1941_cov_11_1	27	1915	1888	Unknown	Unknown	CTTCACCGCCGAATAGGCGGCTTAGAAA	Unknown	0	28	31	32.0323	0.179605	32	1	100	100	0	0	60.0323	0.874119	0	4
Unknown	P22051_102_S30_metaspades_137279_length_1937_cov_3	P22051_102_S30_metaspades_137279_length_1937_cov_3	0	P22051_102_S30_metaspades_137279_length_1937_cov_3_1	1246	1927	681	Unknown	Unknown	AAACCATCTATGCGATGGGAA	Unknown	0	21	11	39.0909	0.301511	3	0.25	63.6364	80.12	7.40741	0	60.0909	0.537209	0	4
Unknown	P22051_102_S30_metaspades_137620_length_1933_cov_12	P22051_102_S30_metaspades_137620_length_1933_cov_12	0	P22051_102_S30_metaspades_137620_length_1933_cov_12_1	28	1916	1888	Unknown	Unknown	TTTCTAAGCCGCCTATTCGGCGGTGAAG	Unknown	0	28	31	32.0323	0.179605	31	0.96875	96.4286	99.2835	0	0	60.0323	0.874119	0	4
Unknown	P22051_102_S30_metaspades_138376_length_1926_cov_10	P22051_102_S30_metaspades_138376_length_1926_cov_10	1	P22051_102_S30_metaspades_138376_length_1926_cov_10_1	104	1901	1797	Unknown	F [0.74,0 Confidence: HIGH]	CGGTTCAGCCCCGTGAGTACGGGGAACAC	R2820	1	29	29	32	0	28	0.933333	96.5517	98.7815	0	0	61	0.90625	0	4
Unknown	P22051_102_S30_metaspades_138409_length_1926_cov_3	P22051_102_S30_metaspades_138409_length_1926_cov_3	0	P22051_102_S30_metaspades_138409_length_1926_cov_3_1	2	1925	1923	Unknown	Unknown	GTTCACTGCCGCACAGGCAGCTCAGAAA	Unknown	0	28	31	33.1613	6.46579	24	0.75	92.8571	96.0887	0	16.4666	61.1613	0.844358	0	4
Unknown	P22051_102_S30_metaspades_140738_length_1904_cov_5	P22051_102_S30_metaspades_140738_length_1904_cov_5	0	P22051_102_S30_metaspades_140738_length_1904_cov_5_1	51	1878	1827	Unknown	Unknown	TTTCTAAGCCGCCTATTCGGCGGTGAAG	Unknown	0	28	30	32	0	30	0.967742	96.4286	99.2657	0	0	60	0.875	0	4
Unknown	P22051_102_S30_metaspades_140749_length_1904_cov_4	P22051_102_S30_metaspades_140749_length_1904_cov_4	0	P22051_102_S30_metaspades_140749_length_1904_cov_4_1	28	1666	1638	Unknown	Unknown	GTCTTAATCCCCTGTTAGGTCGGGGCAACTGTTGGAC	Unknown	0	37	22	35.8182	11.9429	19	0.826087	91.8919	97.4533	0	0	72.8182	1.03299	0	4
Unknown	P22051_102_S30_metaspades_140826_length_1903_cov_124	P22051_102_S30_metaspades_140826_length_1903_cov_124	0	P22051_102_S30_metaspades_140826_length_1903_cov_124_1	1516	1903	387	Unknown	Unknown	CTCTAAACGTTGCCCCGACATCAAAGGGGATTAAGAC	Unknown	0	37	5	33.2	0.83666	6	1	100	100	0	0	70.2	1.11446	0	4
Unknown	P22051_102_S30_metaspades_141143_length_1900_cov_12	P22051_102_S30_metaspades_141143_length_1900_cov_12	0	P22051_102_S30_metaspades_141143_length_1900_cov_12_1	3	1900	1897	Unknown	Unknown	CTTCACCGCCGAATAGGCGGCTTAGAAA	Unknown	0	28	31	32.3226	1.79605	31	0.96875	85.7143	97.134	0	0	60.3226	0.866267	0	4
Unknown	P22051_102_S30_metaspades_144824_length_1867_cov_43	P22051_102_S30_metaspades_144824_length_1867_cov_43	0	P22051_102_S30_metaspades_144824_length_1867_cov_43_1	60	1826	1766	Unknown	Unknown	CTTCACCGCCGAACAGGCGGCTTAGAAA	Unknown	0	28	29	31.9655	0.421117	11	0.366667	82.1429	84.4395	0	0	59.9655	0.875944	0	4
Unknown	P22051_102_S30_metaspades_149234_length_1829_cov_10	P22051_102_S30_metaspades_149234_length_1829_cov_10	0	P22051_102_S30_metaspades_149234_length_1829_cov_10_1	1	1828	1827	Unknown	Unknown	CTTCACCGCCGAATAGGCGGCTTAGAAA	Unknown	0	28	30	32	0	31	1	100	100	0	73.7989	60	0.875	0	4
Unknown	P22051_102_S30_metaspades_156272_length_1772_cov_13	P22051_102_S30_metaspades_156272_length_1772_cov_13	0	P22051_102_S30_metaspades_156272_length_1772_cov_13_1	28	491	463	Unknown	Unknown	CTTACAGGCCGCATACTCGTCTGAAAAC	Unknown	0	28	7	34.2857	6.04743	7	0.875	89.2857	94.1761	0	32.9453	62.2857	0.816667	0	4
Unknown	P22051_102_S30_metaspades_160605_length_1739_cov_5	P22051_102_S30_metaspades_160605_length_1739_cov_5	0	P22051_102_S30_metaspades_160605_length_1739_cov_5_1	6	1714	1708	Unknown	Unknown	GTTCACTGCCGCACAGGCAGCTCAGAAA	Unknown	0	28	28	32.0357	0.188982	24	0.827586	85.7143	95.3129	0	0	60.0357	0.874025	0	4
Unknown	P22051_102_S30_metaspades_161701_length_1731_cov_3	P22051_102_S30_metaspades_161701_length_1731_cov_3	0	P22051_102_S30_metaspades_161701_length_1731_cov_3_1	34	1644	1610	Unknown	Unknown	GTCGCGCCTCACGCAGGCGCGTGGATTGAAAC	Unknown	0	32	24	33.7917	0.72106	25	1	100	100	0	0	65.7917	0.946979	0	4
Unknown	P22051_102_S30_metaspades_167513_length_1690_cov_5	P22051_102_S30_metaspades_167513_length_1690_cov_5	0	P22051_102_S30_metaspades_167513_length_1690_cov_5_1	1346	1679	333	Unknown	Unknown	GTGTTCCCCGTACTCACGGGGCTGAACCG	Unknown	0	29	5	32	0	6	1	100	100	7.14286	5.06845	61	0.90625	0	4
Unknown	P22051_102_S30_metaspades_173841_length_1648_cov_3	P22051_102_S30_metaspades_173841_length_1648_cov_3	0	P22051_102_S30_metaspades_173841_length_1648_cov_3_1	59	1646	1587	Unknown	R [0,0.74 Confidence: HIGH]	TTTCTAAGCCGCCTGTGCGGCGGTGAAC	R8722	4	28	26	32	0	27	1	100	100	0	0	60	0.875	0	4
Unknown	P22051_102_S30_metaspades_174704_length_1642_cov_11	P22051_102_S30_metaspades_174704_length_1642_cov_11	0	P22051_102_S30_metaspades_174704_length_1642_cov_11_1	26	1615	1589	Unknown	Unknown	CTTCACCGCCGAATAGGCGGCTTAGAAA	Unknown	0	28	26	32.0769	0.271746	27	1	100	100	0	0	60.0769	0.872902	0	4
Unknown	P22051_102_S30_metaspades_176778_length_1629_cov_15	P22051_102_S30_metaspades_176778_length_1629_cov_15	0	P22051_102_S30_metaspades_176778_length_1629_cov_15_1	39	966	927	Unknown	R [0,0.74 Confidence: HIGH]	TTTCTGAGCTGCCTGTGCGGCAGTGAAC	R8782	1	28	15	32	0	16	1	100	100	0	0	60	0.875	0	4
Unknown	P22051_102_S30_metaspades_193963_length_1528_cov_74	P22051_102_S30_metaspades_193963_length_1528_cov_74	1	P22051_102_S30_metaspades_193963_length_1528_cov_74_1	1	1528	1527	Unknown	Unknown	TTTCTAAGCTGCCTGTTCGGCAGTGAAG	Unknown	0	28	25	32	0	26	1	100	100	0	0	60	0.875	0	4
Unknown	P22051_102_S30_metaspades_200297_length_1495_cov_16	P22051_102_S30_metaspades_200297_length_1495_cov_16	0	P22051_102_S30_metaspades_200297_length_1495_cov_16_1	1	1494	1493	Unknown	R [0,0.37 Confidence: MEDIUM]	CGGTTTATCCCCGTGTGCTCGGGGAACGC	R2893	1	29	24	32.0417	0.204124	21	0.84	75.8621	93.6002	0	0	61.0417	0.905072	0	4
Unknown	P22051_102_S30_metaspades_207900_length_1458_cov_2	P22051_102_S30_metaspades_207900_length_1458_cov_2	0	P22051_102_S30_metaspades_207900_length_1458_cov_2_1	48	1456	1408	Unknown	Unknown	TTTCTAAGCTGCGTGTACGGCAGCTAAC	Unknown	0	28	23	32.0435	0.208514	14	0.583333	96.4286	96.5005	0	0	60.0435	0.873813	0	4
Unknown	P22051_102_S30_metaspades_210725_length_1445_cov_3	P22051_102_S30_metaspades_210725_length_1445_cov_3	0	P22051_102_S30_metaspades_210725_length_1445_cov_3_1	2	1445	1443	Unknown	Unknown	GTTAGCTGCCGCACACGCAGCTTAGAAA	Unknown	0	28	23	33.5652	7.50652	24	1	100	100	0	0	61.5652	0.834197	0	4
Unknown	P22051_102_S30_metaspades_216329_length_1420_cov_2	P22051_102_S30_metaspades_216329_length_1420_cov_2	0	P22051_102_S30_metaspades_216329_length_1420_cov_2_1	62	1402	1340	Unknown	Unknown	GCTTCATAGCCTATCGCAACAAATCAGCTACTGAAAC	Unknown	0	37	18	35.4444	0.983524	17	0.894737	81.0811	92.3398	0	0	72.4444	1.04389	0	4
Unknown	P22051_102_S30_metaspades_219701_length_1405_cov_4	P22051_102_S30_metaspades_219701_length_1405_cov_4	0	P22051_102_S30_metaspades_219701_length_1405_cov_4_1	8	1354	1346	Unknown	Unknown	TTTCTAAGCTGCCTGTGTGGCAGTGAAC	Unknown	0	28	22	31.9545	0.213201	23	1	100	100	0	0	59.9545	0.876245	0	4
Unknown	P22051_102_S30_metaspades_220154_length_1403_cov_7	P22051_102_S30_metaspades_220154_length_1403_cov_7	1	P22051_102_S30_metaspades_220154_length_1403_cov_7_1	19	1385	1366	Unknown	Unknown	CTCTAAACGTTGCCCCGACATCAAAGGGGATTAAGAC	Unknown	0	37	19	33	0.816497	18	0.9	94.5946	98.4519	0	0	70	1.12121	0	4
Unknown	P22051_102_S30_metaspades_220392_length_1402_cov_5	P22051_102_S30_metaspades_220392_length_1402_cov_5	0	P22051_102_S30_metaspades_220392_length_1402_cov_5_1	28	1375	1347	Unknown	Unknown	CTTCACTGCCGAACAGGCAGCTTAGAAA	Unknown	0	28	22	32	0	23	1	100	100	0	0	60	0.875	0	4
Unknown	P22051_102_S30_metaspades_221079_length_1399_cov_7	P22051_102_S30_metaspades_221079_length_1399_cov_7	0	P22051_102_S30_metaspades_221079_length_1399_cov_7_1	26	1373	1347	Unknown	F [1.24,0 Confidence: HIGH]	GTTCACTGCCGCACAGGCAGCTTAGAAA	R6258	80	28	22	32	0.308607	23	1	100	100	0	0	60	0.875	0	4
Unknown	P22051_102_S30_metaspades_221357_length_1398_cov_6	P22051_102_S30_metaspades_221357_length_1398_cov_6	0	P22051_102_S30_metaspades_221357_length_1398_cov_6_1	230	1383	1153	Unknown	Unknown	GTCTTAATCCCCTTTAGTGTCGGGGCAACTGTTGAAC	Unknown	0	37	16	32.8125	0.910586	15	0.882353	94.5946	98.2554	0	0	69.8125	1.12762	0	4
Unknown	P22051_102_S30_metaspades_222288_length_1394_cov_11	P22051_102_S30_metaspades_222288_length_1394_cov_11	0	P22051_102_S30_metaspades_222288_length_1394_cov_11_1	930	1358	428	Unknown	Unknown	GTCGCGCCTCACGCAGGCGCGTGGATTGAAAC	Unknown	0	32	6	34.1667	0.752773	7	1	100	100	3.92157	8.5735	66.1667	0.936585	0	4
Unknown	P22051_102_S30_metaspades_224826_length_1384_cov_5	P22051_102_S30_metaspades_224826_length_1384_cov_5	0	P22051_102_S30_metaspades_224826_length_1384_cov_5_1	1	444	443	Unknown	Unknown	GTATGAAGTGACCCTGTTTAATAAGGGATTAAGAC	Unknown	0	35	6	33.1667	0.752773	3	0.428571	71.4286	81.9706	1.88679	13.1273	68.1667	1.05528	0	4
Unknown	P22051_102_S30_metaspades_226487_length_1377_cov_9	P22051_102_S30_metaspades_226487_length_1377_cov_9	0	P22051_102_S30_metaspades_226487_length_1377_cov_9_1	4	1351	1347	Unknown	Unknown	CTTCACCGCCGAATAGGCGGCTTAGAAA	Unknown	0	28	22	32	0	23	1	100	100	0	0	60	0.875	0	4
Unknown	P22051_102_S30_metaspades_226643_length_1377_cov_2	P22051_102_S30_metaspades_226643_length_1377_cov_2	0	P22051_102_S30_metaspades_226643_length_1377_cov_2_1	18	1325	1307	Unknown	Unknown	GTTTCACAGCCTAACGCAATAAACCAGCCACTGAAAC	Unknown	0	37	17	37.7647	8.15115	18	1	100	100	0	0	74.7647	0.979751	0	4
Unknown	P22051_102_S30_metaspades_227769_length_1372_cov_4	P22051_102_S30_metaspades_227769_length_1372_cov_4	0	P22051_102_S30_metaspades_227769_length_1372_cov_4_1	11	1372	1361	Unknown	Unknown	GTTCAACAGTTGCCCCGACACTAAAGGGGATTAAGAC	Unknown	0	37	19	32.7368	0.805682	20	1	100	100	0	0	69.7368	1.13023	0	4
Unknown	P22051_102_S30_metaspades_231289_length_1359_cov_2	P22051_102_S30_metaspades_231289_length_1359_cov_2	0	P22051_102_S30_metaspades_231289_length_1359_cov_2_1	1007	1334	327	Unknown	Unknown	GTTTCCCATCGCATAGATGGTTTAAAAA	Unknown	0	28	5	32	0	3	0.5	92.8571	93.1489	2.7027	0	60	0.875	0	4
Unknown	P22051_102_S30_metaspades_232402_length_1354_cov_4	P22051_102_S30_metaspades_232402_length_1354_cov_4	0	P22051_102_S30_metaspades_232402_length_1354_cov_4_1	19	1315	1296	Unknown	Unknown	CTCTAAACGTTGCCCCGACATCAAAGGGGATTAAGAC	Unknown	0	37	18	33	0.907485	17	0.894737	92.1053	98.4344	0	0	70	1.12121	0	4
Unknown	P22051_102_S30_metaspades_238489_length_1331_cov_2	P22051_102_S30_metaspades_238489_length_1331_cov_2	0	P22051_102_S30_metaspades_238489_length_1331_cov_2_1	36	1284	1248	Unknown	R [0,0.37 Confidence: MEDIUM]	CGGTTTATCCCCGTGTGCTCGGGGAACGC	R2893	1	29	20	32	0	20	0.952381	96.5517	99.0476	0	0	61	0.90625	0	4
Unknown	P22051_102_S30_metaspades_242028_length_1318_cov_2	P22051_102_S30_metaspades_242028_length_1318_cov_2	0	P22051_102_S30_metaspades_242028_length_1318_cov_2_1	3	1291	1288	Unknown	F [1.24,0 Confidence: HIGH]	GTTCACTGCCGCACAGGCAGCTTAGAAA	R6258	80	28	21	32.0476	0.218218	21	0.954545	96.4286	99.0473	0	0	60.0476	0.8737	0	4
Unknown	P22051_102_S30_metaspades_242713_length_1315_cov_18	P22051_102_S30_metaspades_242713_length_1315_cov_18	1	P22051_102_S30_metaspades_242713_length_1315_cov_18_1	28	1315	1287	Unknown	Unknown	TTTCTAAGCCGCCTATTCGGCGGTGAAG	Unknown	0	28	21	32	0	22	1	100	100	0	0	60	0.875	0	4
Unknown	P22051_102_S30_metaspades_245271_length_1306_cov_5	P22051_102_S30_metaspades_245271_length_1306_cov_5	0	P22051_102_S30_metaspades_245271_length_1306_cov_5_1	17	1305	1288	Unknown	Unknown	CTTCACCGCCGAATAGGCGGCTTAGAAA	Unknown	0	28	21	32.0476	0.218218	22	1	100	100	0	0	60.0476	0.8737	0	4
Unknown	P22051_102_S30_metaspades_245727_length_1305_cov_2	P22051_102_S30_metaspades_245727_length_1305_cov_2	0	P22051_102_S30_metaspades_245727_length_1305_cov_2_1	69	1288	1219	Unknown	Unknown	GTCTTAATCCCCTTTGATGTCGGGGCAACGTTTAGAG	Unknown	0	37	17	32.5882	1.00367	18	1	100	100	0	0	69.5882	1.13538	0	4
Unknown	P22051_102_S30_metaspades_245965_length_1304_cov_2	P22051_102_S30_metaspades_245965_length_1304_cov_2	0	P22051_102_S30_metaspades_245965_length_1304_cov_2_1	590	1020	430	Forward	Unknown	GTTCTAGTAACCGCACAAATACATGGCGGCTGGAGC	Unknown	0	36	6	29.8333	0.408248	6	0.857143	88.8889	93.4259	2.22222	6.92187	65.8333	1.2067	0	4
Unknown	P22051_102_S30_metaspades_246064_length_1304_cov_1	P22051_102_S30_metaspades_246064_length_1304_cov_1	0	P22051_102_S30_metaspades_246064_length_1304_cov_1_1	51	1279	1228	Unknown	Unknown	TTTCTGAGCTGCCTGTGTGGCAGTGAAC	Unknown	0	28	20	32.05	0.223607	11	0.52381	89.2857	92.2153	0	0	60.05	0.873635	0	4
Unknown	P22051_102_S30_metaspades_246443_length_1302_cov_11	P22051_102_S30_metaspades_246443_length_1302_cov_11	0	P22051_102_S30_metaspades_246443_length_1302_cov_11_1	929	1291	362	Unknown	Unknown	GTCGCGCCTCCCGCAGGCGCGTGGATTGAAAC	Unknown	0	32	5	34.2	0.83666	6	1	100	100	2.38095	0	66.2	0.935673	0	4
Unknown	P22051_102_S30_metaspades_252261_length_1282_cov_3	P22051_102_S30_metaspades_252261_length_1282_cov_3	0	P22051_102_S30_metaspades_252261_length_1282_cov_3_1	28	1256	1228	Unknown	Unknown	TTTCTAAGCCGCCTATTCGGCGGTGAAG	Unknown	0	28	20	32.05	0.223607	21	1	100	100	0	0	60.05	0.873635	0	4
Unknown	P22051_102_S30_metaspades_259037_length_1260_cov_3	P22051_102_S30_metaspades_259037_length_1260_cov_3	0	P22051_102_S30_metaspades_259037_length_1260_cov_3_1	61	1248	1187	Unknown	R [0,0.37 Confidence: MEDIUM]	CGGTTTATCCCCGTGTGCTCGGGGAACGC	R2893	1	29	19	32	0	20	1	100	100	0	0	61	0.90625	0	4
Unknown	P22051_102_S30_metaspades_259295_length_1259_cov_6	P22051_102_S30_metaspades_259295_length_1259_cov_6	0	P22051_102_S30_metaspades_259295_length_1259_cov_6_1	3	1232	1229	Unknown	Unknown	CTTCACCGCCGAATAGGCGGCTTAGAAA	Unknown	0	28	20	32.1	0.307794	21	1	100	100	0	0	60.1	0.872274	0	4
Unknown	P22051_102_S30_metaspades_260277_length_1256_cov_3	P22051_102_S30_metaspades_260277_length_1256_cov_3	0	P22051_102_S30_metaspades_260277_length_1256_cov_3_1	3	1230	1227	Unknown	Unknown	ATTCACTGCCGCACAGGCAGCTTAGAAA	Unknown	0	28	20	32	0	20	0.952381	96.4286	99.0136	0	0	60	0.875	0	4
Unknown	P22051_102_S30_metaspades_261133_length_1253_cov_10	P22051_102_S30_metaspades_261133_length_1253_cov_10	0	P22051_102_S30_metaspades_261133_length_1253_cov_10_1	18	1236	1218	Unknown	Unknown	GTCTTAATCCCCTTTGATGTCGGGGCAACGTTTAGAG	Unknown	0	37	17	32.5294	0.874475	18	1	100	100	0	0	69.5294	1.13743	0	4
Unknown	P22051_102_S30_metaspades_262411_length_1249_cov_4	P22051_102_S30_metaspades_262411_length_1249_cov_4	0	P22051_102_S30_metaspades_262411_length_1249_cov_4_1	21	1248	1227	Unknown	F [0.74,0 Confidence: HIGH]	GTTCACCGCCGCACAGGCGGCTTAGAAA	R6250	2	28	20	32	0	20	0.952381	85.7143	96.0544	0	0	60	0.875	0	4
Unknown	P22051_102_S30_metaspades_266386_length_1237_cov_4	P22051_102_S30_metaspades_266386_length_1237_cov_4	0	P22051_102_S30_metaspades_266386_length_1237_cov_4_1	27	1213	1186	Unknown	Unknown	GCGTTCCCCGAGCACACGGGGATAAACCG	Unknown	0	29	19	31.9474	0.229416	19	0.95	96.5517	99.0124	0	0	60.9474	0.907743	0	4
Unknown	P22051_102_S30_metaspades_280834_length_1195_cov_5	P22051_102_S30_metaspades_280834_length_1195_cov_5	0	P22051_102_S30_metaspades_280834_length_1195_cov_5_1	1	1169	1168	Unknown	Unknown	CTTCACTGCCGAACAGGCAGCTTAGAAA	Unknown	0	28	19	32.0526	0.229416	20	1	100	100	0	0	60.0526	0.873563	0	4
Unknown	P22051_102_S30_metaspades_281164_length_1194_cov_9	P22051_102_S30_metaspades_281164_length_1194_cov_9	0	P22051_102_S30_metaspades_281164_length_1194_cov_9_1	28	1194	1166	Unknown	Unknown	TTTCTAAGCCGCCTATTCGGCGGTGAAG	Unknown	0	28	19	31.9474	0.229416	20	1	100	100	0	44.7703	59.9474	0.876442	0	4
Unknown	P22051_102_S30_metaspades_283426_length_1188_cov_6	P22051_102_S30_metaspades_283426_length_1188_cov_6	0	P22051_102_S30_metaspades_283426_length_1188_cov_6_1	28	1135	1107	Unknown	Unknown	TTTCTAAGCCGCCTATTCGGCGGTGAAG	Unknown	0	28	18	32	0	19	1	100	100	0	0	60	0.875	0	4
Unknown	P22051_102_S30_metaspades_285688_length_1182_cov_4	P22051_102_S30_metaspades_285688_length_1182_cov_4	0	P22051_102_S30_metaspades_285688_length_1182_cov_4_1	11	1165	1154	Unknown	Unknown	GTTCAACAGTTGCCCCGACACTAAAGGGGATTAAGAC	Unknown	0	37	16	32.875	0.718795	14	0.823529	81.0811	93.3538	0	0	69.875	1.12548	0	4
Unknown	P22051_102_S30_metaspades_286478_length_1180_cov_4	P22051_102_S30_metaspades_286478_length_1180_cov_4	0	P22051_102_S30_metaspades_286478_length_1180_cov_4_1	17	1178	1161	Unknown	Unknown	CTCTAAACGTTGCCCCGACATCAAAGGGGATTAAGAC	Unknown	0	37	16	33.3125	0.704154	17	1	100	100	0	0	70.3125	1.11069	0	4
Unknown	P22051_102_S30_metaspades_298508_length_1149_cov_2	P22051_102_S30_metaspades_298508_length_1149_cov_2	0	P22051_102_S30_metaspades_298508_length_1149_cov_2_1	17	1124	1107	Unknown	Unknown	CTTCAAAGCCGCCCACAGGGCGGTAAAC	Unknown	0	28	18	32	0	18	0.947368	96.4286	98.9376	0	0	60	0.875	0	4
Unknown	P22051_102_S30_metaspades_299155_length_1147_cov_10	P22051_102_S30_metaspades_299155_length_1147_cov_10	0	P22051_102_S30_metaspades_299155_length_1147_cov_10_1	818	1044	226	Forward	Unknown	TAAATATATAATATAC	Unknown	0	16	6	19.1667	6.08002	3	0.428571	81.25	85.513	3.7037	5.15569	35.1667	0.834783	0	4
Unknown	P22051_102_S30_metaspades_303601_length_1136_cov_11	P22051_102_S30_metaspades_303601_length_1136_cov_11	0	P22051_102_S30_metaspades_303601_length_1136_cov_11_1	46	473	427	Unknown	F [0.74,0 Confidence: HIGH]	CGGTTCAGCCCCGTGAGTACGGGGAACAC	R2820	1	29	6	37.5	13.4722	7	1	100	100	1.20482	0	66.5	0.773333	0	4
Unknown	P22051_102_S30_metaspades_306288_length_1130_cov_2	P22051_102_S30_metaspades_306288_length_1130_cov_2	0	P22051_102_S30_metaspades_306288_length_1130_cov_2_1	23	1112	1089	Unknown	Unknown	GTCTTAATCCCCTTTGATGTCGGGGCAACGTTTAGAG	Unknown	0	37	15	33.2	0.774597	14	0.875	91.8919	96.7077	0	0	70.2	1.11446	0	4
Unknown	P22051_102_S30_metaspades_307351_length_1127_cov_23	P22051_102_S30_metaspades_307351_length_1127_cov_23	0	P22051_102_S30_metaspades_307351_length_1127_cov_23_1	566	1090	524	Unknown	Unknown	GTCTTAATCCCCTTTGATGTCGGGGCAACGTTTAGAG	Unknown	0	37	7	32.7143	0.95119	7	0.875	91.8919	95.5927	0	0	69.7143	1.131	0	4
Unknown	P22051_102_S30_metaspades_307411_length_1127_cov_4	P22051_102_S30_metaspades_307411_length_1127_cov_4	0	P22051_102_S30_metaspades_307411_length_1127_cov_4_1	2	1085	1083	Unknown	Unknown	GTTTCAATCCACGCGCCTGTGGGAGGCGCGAC	Unknown	0	32	16	33.75	2.46306	15	0.882353	87.5	95.9655	0	0	65.75	0.948148	0	4
Unknown	P22051_102_S30_metaspades_309940_length_1121_cov_10	P22051_102_S30_metaspades_309940_length_1121_cov_10	0	P22051_102_S30_metaspades_309940_length_1121_cov_10_1	74	1121	1047	Unknown	R [0,0.74 Confidence: HIGH]	TTTCTAAGCTGCCTGTGCGGCAGTGAAC	R8754	106	28	17	32	0	18	1	100	100	0	0	60	0.875	0	4
Unknown	P22051_102_S30_metaspades_311266_length_1118_cov_32	P22051_102_S30_metaspades_311266_length_1118_cov_32	0	P22051_102_S30_metaspades_311266_length_1118_cov_32_1	70	1118	1048	Unknown	F [1.24,0 Confidence: HIGH]	GTTCACTGCCGCACAGGCAGCTTAGAAA	R6258	80	28	17	32.0588	0.242536	18	1	100	100	0	0	60.0588	0.873394	0	4
Unknown	P22051_102_S30_metaspades_311278_length_1118_cov_20	P22051_102_S30_metaspades_311278_length_1118_cov_20	0	P22051_102_S30_metaspades_311278_length_1118_cov_20_1	28	955	927	Unknown	F [1.24,0 Confidence: HIGH]	GTTCACTGCCGCACAGGCAGCTTAGAAA	R6258	80	28	15	32	0	15	0.9375	89.2857	96.3862	0	0	60	0.875	0	4
Unknown	P22051_102_S30_metaspades_313004_length_1114_cov_12	P22051_102_S30_metaspades_313004_length_1114_cov_12	0	P22051_102_S30_metaspades_313004_length_1114_cov_12_1	293	1114	821	Unknown	F [0.74,0 Confidence: HIGH]	CGGTTCAGCCCCGTGAGTACGGGGAACAC	R2820	1	29	13	32	0	13	0.928571	93.1034	97.4398	0	0	61	0.90625	0	4
Unknown	P22051_102_S30_metaspades_315203_length_1109_cov_11	P22051_102_S30_metaspades_315203_length_1109_cov_11	0	P22051_102_S30_metaspades_315203_length_1109_cov_11_1	1	1108	1107	Unknown	Unknown	CTTCACCGCCGAATAGGCGGCTTAGAAA	Unknown	0	28	18	32	0	19	1	100	100	0	0	60	0.875	0	4
Unknown	P22051_102_S30_metaspades_315766_length_1108_cov_3	P22051_102_S30_metaspades_315766_length_1108_cov_3	0	P22051_102_S30_metaspades_315766_length_1108_cov_3_1	34	722	688	Unknown	Unknown	TTTCTAAGCCGCCTATTCGGCGGTGAAG	Unknown	0	28	11	32	0	12	1	100	100	0	0	60	0.875	0	4
Unknown	P22051_102_S30_metaspades_316222_length_1107_cov_2	P22051_102_S30_metaspades_316222_length_1107_cov_2	0	P22051_102_S30_metaspades_316222_length_1107_cov_2_1	28	1074	1046	Unknown	R [0,0.74 Confidence: HIGH]	TTTCTAAGCTGCCTGTGCGGCAGTGAAC	R8754	106	28	17	31.9412	0.242536	18	1	100	100	0	0	59.9412	0.876611	0	4
Unknown	P22051_102_S30_metaspades_316557_length_1106_cov_4	P22051_102_S30_metaspades_316557_length_1106_cov_4	0	P22051_102_S30_metaspades_316557_length_1106_cov_4_1	27	1092	1065	Unknown	R [0,0.37 Confidence: MEDIUM]	CGGTTTATCCCCGTGTGCTCGGGGAACGC	R2893	1	29	17	32	0	18	1	100	100	0	0	61	0.90625	0	4
Unknown	P22051_102_S30_metaspades_316606_length_1106_cov_3	P22051_102_S30_metaspades_316606_length_1106_cov_3	0	P22051_102_S30_metaspades_316606_length_1106_cov_3_1	16	1062	1046	Unknown	Unknown	CTTCACCGCCGAATAGGCGGCTTAGAAA	Unknown	0	28	17	31.9412	0.242536	18	1	100	100	0	0	59.9412	0.876611	0	4
Unknown	P22051_102_S30_metaspades_326877_length_1083_cov_14	P22051_102_S30_metaspades_326877_length_1083_cov_14	0	P22051_102_S30_metaspades_326877_length_1083_cov_14_1	119	917	798	Unknown	Unknown	GTTTGAACACTGCCCGGTTGAAACGGGATTAAGAC	Unknown	0	35	11	34.4545	1.50756	12	1	100	100	0	0	69.4545	1.01583	0	4
Unknown	P22051_102_S30_metaspades_328409_length_1080_cov_4	P22051_102_S30_metaspades_328409_length_1080_cov_4	0	P22051_102_S30_metaspades_328409_length_1080_cov_4_1	26	294	268	Unknown	Unknown	TTTCTAAGCCGCCTGTGCGGCGGCTCAC	Unknown	0	28	4	32.25	0.5	5	1	100	100	4.87805	13.1396	60.25	0.868217	0	4
Unknown	P22051_102_S30_metaspades_329305_length_1078_cov_5	P22051_102_S30_metaspades_329305_length_1078_cov_5	0	P22051_102_S30_metaspades_329305_length_1078_cov_5_1	28	1078	1050	Unknown	R [0,0.74 Confidence: HIGH]	TTTCTAAGCTGCCTGTGCGGCAGTGAAC	R8754	106	28	17	32.1765	0.528594	18	1	100	100	0	0	60.1765	0.870201	0	4
Unknown	P22051_102_S30_metaspades_330642_length_1075_cov_25	P22051_102_S30_metaspades_330642_length_1075_cov_25	0	P22051_102_S30_metaspades_330642_length_1075_cov_25_1	28	1075	1047	Unknown	F [1.24,0 Confidence: HIGH]	GTTCACTGCCGCACAGGCAGCTTAGAAA	R6258	80	28	17	32	0	18	1	100	100	0	0	60	0.875	0	4
Unknown	P22051_102_S30_metaspades_331142_length_1074_cov_7	P22051_102_S30_metaspades_331142_length_1074_cov_7	0	P22051_102_S30_metaspades_331142_length_1074_cov_7_1	27	1074	1047	Unknown	R [0,0.74 Confidence: HIGH]	TTTCTAAGCTGCCTGTGCGGCAGTGAAC	R8754	106	28	17	32	0	16	0.888889	92.8571	97.789	0	0	60	0.875	0	4
Unknown	P22051_102_S30_metaspades_334585_length_1067_cov_3	P22051_102_S30_metaspades_334585_length_1067_cov_3	0	P22051_102_S30_metaspades_334585_length_1067_cov_3_1	38	1026	988	Unknown	Unknown	TTTCTAAGCCGCCTATTCGGCGGTGAAG	Unknown	0	28	16	32.0625	0.25	17	1	100	100	0	0	60.0625	0.873294	0	4
Unknown	P22051_102_S30_metaspades_338640_length_1059_cov_4	P22051_102_S30_metaspades_338640_length_1059_cov_4	1	P22051_102_S30_metaspades_338640_length_1059_cov_4_1	28	1015	987	Unknown	Unknown	CTTCACTGCCGAACAGGCAGCTTAGAAA	Unknown	0	28	16	32	0	17	1	100	100	0	0	60	0.875	0	4
Unknown	P22051_102_S30_metaspades_344129_length_1048_cov_30	P22051_102_S30_metaspades_344129_length_1048_cov_30	0	P22051_102_S30_metaspades_344129_length_1048_cov_30_1	1	1048	1047	Unknown	Unknown	CTTCACTGCCGAACAGGCAGCTTAGAAA	Unknown	0	28	17	32	0	18	1	100	100	0	0	60	0.875	0	4
Unknown	P22051_102_S30_metaspades_345815_length_1045_cov_4	P22051_102_S30_metaspades_345815_length_1045_cov_4	0	P22051_102_S30_metaspades_345815_length_1045_cov_4_1	41	1045	1004	Unknown	Unknown	CTGTTCCCCGTGAATGCGGGGATAAACCG	Unknown	0	29	16	32	0	17	1	100	100	0	0	61	0.90625	0	4
Unknown	P22051_102_S30_metaspades_346169_length_1045_cov_1	P22051_102_S30_metaspades_346169_length_1045_cov_1	0	P22051_102_S30_metaspades_346169_length_1045_cov_1_1	31	1018	987	Unknown	Unknown	CTTCACTGCCGAACAGGCAGCTTAGAAA	Unknown	0	28	16	32	0	16	0.941176	96.4286	98.8473	0	0	60	0.875	0	4
Unknown	P22051_102_S30_metaspades_347828_length_1041_cov_14	P22051_102_S30_metaspades_347828_length_1041_cov_14	0	P22051_102_S30_metaspades_347828_length_1041_cov_14_1	27	1014	987	Unknown	F [0.37,0 Confidence: MEDIUM]	GTTCACCGCCGAATACGCGGCTTAGAAA	R6249	1	28	16	32	0	17	1	100	100	0	0	60	0.875	0	4
Unknown	P22051_102_S30_metaspades_353944_length_1030_cov_2	P22051_102_S30_metaspades_353944_length_1030_cov_2	0	P22051_102_S30_metaspades_353944_length_1030_cov_2_1	25	982	957	Unknown	Unknown	CTTCACCGCCGAATAGGCGGCTTAGAAA	Unknown	0	28	15	34	7.74597	16	1	100	100	0	0	62	0.823529	0	4
Unknown	P22051_102_S30_metaspades_367716_length_1005_cov_8	P22051_102_S30_metaspades_367716_length_1005_cov_8	0	P22051_102_S30_metaspades_367716_length_1005_cov_8_1	1	1005	1004	Unknown	R [0,0.37 Confidence: MEDIUM]	CGGTTTATCCCCGTGTGCTCGGGGAACGC	R2893	1	29	16	32	0	17	1	100	100	0	0	61	0.90625	0	4
Unknown	P22051_101_S23_metaspades_365_length_43084_cov_10	P22051_101_S23_metaspades_365_length_43084_cov_10	0	P22051_101_S23_metaspades_365_length_43084_cov_10_1	5254	5619	365	Reverse	Unknown	AATATCTCCTGAGCCAGA	Unknown	0	18	6	40	3.09839	1	0.142857	72.2222	70.8147	6.66667	13.4418	58	0.45	0	4
Unknown	P22051_101_S23_metaspades_4797_length_13113_cov_4	P22051_101_S23_metaspades_4797_length_13113_cov_4	0	P22051_101_S23_metaspades_4797_length_13113_cov_4_2	9161	9388	227	Forward	Unknown	TCGTATTACGTACCAT	Unknown	0	16	6	19.1667	8.77306	3	0.428571	81.25	84.7499	0	19.9901	35.1667	0.834783	0	4
Unknown	P22051_101_S23_metaspades_7118_length_10458_cov_84	P22051_101_S23_metaspades_7118_length_10458_cov_84	0	P22051_101_S23_metaspades_7118_length_10458_cov_84_1	36	165	129	Unknown	Unknown	GCTCGACTGATAAGGA	Unknown	0	16	4	12.5	3	3	0.6	87.5	89.4195	0	16.5944	28.5	1.28	0	4
Unknown	P22051_101_S23_metaspades_11443_length_7887_cov_7	P22051_101_S23_metaspades_11443_length_7887_cov_7	0	P22051_101_S23_metaspades_11443_length_7887_cov_7_1	1547	2728	1181	Forward	Unknown	GTTTCAATCCCTGATAGGGATTAGTTTTAATTGCAAT	Unknown	0	37	16	34.5625	0.892095	17	1	100	100	0	0	71.5625	1.07052	0	4
Unknown	P22051_101_S23_metaspades_22616_length_5078_cov_7	P22051_101_S23_metaspades_22616_length_5078_cov_7	0	P22051_101_S23_metaspades_22616_length_5078_cov_7_1	308	5076	4768	Unknown	Unknown	TTTCTAAGCTGCCTGTTCGGCAGTGAAG	Unknown	0	28	79	32.0127	0.195702	77	0.9625	89.2857	98.9613	0	0	60.0127	0.874654	0	4
Unknown	P22051_101_S23_metaspades_23986_length_4874_cov_49	P22051_101_S23_metaspades_23986_length_4874_cov_49	0	P22051_101_S23_metaspades_23986_length_4874_cov_49_1	3977	4167	190	Forward	Unknown	TTTACTAAGTAAAGTAAA	Unknown	0	18	5	16.6	4.50555	1	0.166667	66.6667	73.046	3.33333	26.1028	34.6	1.08434	0	4
Unknown	P22051_101_S23_metaspades_32394_length_3938_cov_86	P22051_101_S23_metaspades_32394_length_3938_cov_86	0	P22051_101_S23_metaspades_32394_length_3938_cov_86_1	3558	3708	150	Reverse	Unknown	TGGGATTGGATGGGATCG	Unknown	0	18	4	15.25	2.62996	1	0.2	77.7778	77.5846	4.7619	24.4397	33.25	1.18033	0	4
Unknown	P22051_101_S23_metaspades_35382_length_3699_cov_4	P22051_101_S23_metaspades_35382_length_3699_cov_4	0	P22051_101_S23_metaspades_35382_length_3699_cov_4_1	2776	3214	438	Forward	Unknown	TGGACCGAAAATTAGGTCAACTTT	Unknown	0	24	6	45	9.38083	2	0.285714	58.3333	72.0673	7.14286	26.9564	69	0.533333	0	4
Unknown	P22051_101_S23_metaspades_40100_length_3379_cov_5	P22051_101_S23_metaspades_40100_length_3379_cov_5	0	P22051_101_S23_metaspades_40100_length_3379_cov_5_1	17	2079	2062	Unknown	Unknown	GTTACAATTACCAATAATCCCTATCAGGGATTGAAAC	Unknown	0	37	28	35.3571	2.8959	25	0.862069	94.5946	97.4572	0	0	72.3571	1.04646	0	4
Unknown	P22051_101_S23_metaspades_42841_length_3217_cov_2	P22051_101_S23_metaspades_42841_length_3217_cov_2	0	P22051_101_S23_metaspades_42841_length_3217_cov_2_1	108	1756	1648	Forward	F [1.24,0 Confidence: HIGH]	GTTCACTGCCGCACAGGCAGCTTAGAAA	R6258	80	28	27	32.037	0.19245	22	0.785714	57.1429	89.1545	0	0	60.037	0.873988	0	4
Unknown	P22051_101_S23_metaspades_45905_length_3055_cov_7	P22051_101_S23_metaspades_45905_length_3055_cov_7	0	P22051_101_S23_metaspades_45905_length_3055_cov_7_1	2482	2955	473	Unknown	Unknown	GTTAAAATCACCCATAATCCCTATCAGGGATTGAAAC	Unknown	0	37	6	35.8333	2.56255	2	0.285714	94.5946	95.0045	3.92157	0	72.8333	1.03256	0	4
Unknown	P22051_101_S23_metaspades_69150_length_2256_cov_4	P22051_101_S23_metaspades_69150_length_2256_cov_4	0	P22051_101_S23_metaspades_69150_length_2256_cov_4_1	398	2077	1679	Unknown	Unknown	GTTCCAATTACTAATAATCCCTATCAGGGATTGAAAC	Unknown	0	37	23	34.4348	1.90278	23	0.958333	97.2973	99.3246	0	0	71.4348	1.07449	0	4
Unknown	P22051_101_S23_metaspades_84274_length_1956_cov_3	P22051_101_S23_metaspades_84274_length_1956_cov_3	0	P22051_101_S23_metaspades_84274_length_1956_cov_3_1	20	805	785	Unknown	Unknown	ATTCCTACTCGCTAGGGATATCAATTGAATGGAAAC	Unknown	0	36	10	38.9	4.30633	8	0.727273	94.4444	96.431	0	0	74.9	0.92545	0	4
Unknown	P22051_101_S23_metaspades_84274_length_1956_cov_3	P22051_101_S23_metaspades_84274_length_1956_cov_3	0	P22051_101_S23_metaspades_84274_length_1956_cov_3_2	908	1692	784	Reverse	Unknown	ATTCCTACTCGCTAGGGATATCAATTGAATGGAAAC	Unknown	0	36	10	38.9	4.50802	3	0.272727	75	87.2059	0	60.7807	74.9	0.92545	0	4
Unknown	P22051_101_S23_metaspades_92369_length_1834_cov_4	P22051_101_S23_metaspades_92369_length_1834_cov_4	0	P22051_101_S23_metaspades_92369_length_1834_cov_4_1	51	881	830	Unknown	Unknown	GTTAAAATCACAAATAATCCCTATCAGGGATTGAAAC	Unknown	0	37	11	35.1818	2.48267	12	1	100	100	0	0	72.1818	1.05168	0	4
Unknown	P22051_101_S23_metaspades_93915_length_1813_cov_2	P22051_101_S23_metaspades_93915_length_1813_cov_2	0	P22051_101_S23_metaspades_93915_length_1813_cov_2_1	25	1810	1785	Unknown	Unknown	ATTCCTACTCGCTAGGGATATCAATTGAATGGAAAC	Unknown	0	36	24	36.9167	1.86307	24	0.96	94.4444	98.6539	0	0	72.9167	0.975169	0	4
Unknown	P22051_101_S23_metaspades_114557_length_1578_cov_7	P22051_101_S23_metaspades_114557_length_1578_cov_7	0	P22051_101_S23_metaspades_114557_length_1578_cov_7_1	652	862	210	Forward	Unknown	TATTGTCTCTAGAGAGACAA	Unknown	0	20	4	27.75	11.8427	1	0.2	70	74.3422	5.88235	31.3917	47.75	0.720721	0	4
Unknown	P22051_101_S23_metaspades_117933_length_1548_cov_3	P22051_101_S23_metaspades_117933_length_1548_cov_3	0	P22051_101_S23_metaspades_117933_length_1548_cov_3_1	108	1456	1348	Unknown	F [1.24,0 Confidence: HIGH]	GTTCACTGCCGCACAGGCAGCTTAGAAA	R6258	80	28	22	32.0455	0.213201	22	0.956522	85.7143	96.314	0	0	60.0455	0.873759	0	4
Unknown	P22051_101_S23_metaspades_128206_length_1463_cov_2	P22051_101_S23_metaspades_128206_length_1463_cov_2	0	P22051_101_S23_metaspades_128206_length_1463_cov_2_1	11	1397	1386	Unknown	Unknown	GTTTCAATCCCTGATAGGGATTATTTGTGATTTTAAC	Unknown	0	37	19	34.0526	2.54894	20	1	100	100	0	0	71.0526	1.08655	0	4
Unknown	P22051_101_S23_metaspades_128219_length_1463_cov_2	P22051_101_S23_metaspades_128219_length_1463_cov_2	0	P22051_101_S23_metaspades_128219_length_1463_cov_2_1	1060	1392	332	Unknown	F [0.74,0 Confidence: HIGH]	GCGTTCCCCGCACCCGCGGGGATGAACCG	R4514	1	29	5	31.8	0.447214	5	0.833333	96.5517	97.7585	0	4.32785	60.8	0.91195	0	4
Unknown	P22051_101_S23_metaspades_137822_length_1394_cov_3	P22051_101_S23_metaspades_137822_length_1394_cov_3	0	P22051_101_S23_metaspades_137822_length_1394_cov_3_1	1120	1355	235	Unknown	Unknown	GTATATTATATATTTA	Unknown	0	16	6	20.6667	5.95539	2	0.285714	62.5	71.1963	0	15.9419	36.6667	0.774194	0	4
Unknown	P22051_101_S23_metaspades_165205_length_1240_cov_3	P22051_101_S23_metaspades_165205_length_1240_cov_3	0	P22051_101_S23_metaspades_165205_length_1240_cov_3_1	47	1214	1167	Unknown	Unknown	TTTCTAAGCTGCCTGTTCGGCAGTGAAG	Unknown	0	28	19	32	0	19	0.95	96.4286	98.9772	0	0	60	0.875	0	4
Unknown	P22051_101_S23_metaspades_184318_length_1158_cov_2	P22051_101_S23_metaspades_184318_length_1158_cov_2	0	P22051_101_S23_metaspades_184318_length_1158_cov_2_1	54	1101	1047	Unknown	F [1.24,0 Confidence: HIGH]	GTTCACTGCCGCACAGGCAGCTTAGAAA	R6258	80	28	17	32	0	17	0.944444	96.4286	98.8945	0	0	60	0.875	0	4

## Sheet: TableS3b_CRISPRarray_number
Table S3b: List of consensus direct repeat (DR) sequences used for spacer extraction and CRISPR array number they refer to
Final DR set	corresponds to array #
>P22051_101_DR1	P0
AATATCTCCTGAGCCAGA
>P22051_101_DR3	P1
GCTCGACTGATAAGGA
>P22051_101_DR4	P2
GTTTCAATCCCTGATAGGGATTAGTTTTAATTGCAAT
>P22051_101_DR6	P3
TTTACTAAGTAAAGTAAA
>P22051_101_DR7	P4
TGGGATTGGATGGGATCG
>P22051_101_DR8	P5
TGGACCGAAAATTAGGTCAACTTT
>P22051_101_DR9	P6
GTTACAATTACCAATAATCCCTATCAGGGATTGAAAC
>P22051_101_DR11	P7
GTTAAAATCACCCATAATCCCTATCAGGGATTGAAAC
>P22051_101_DR12	P8
GTTCCAATTACTAATAATCCCTATCAGGGATTGAAAC
>P22051_101_DR13	P9
ATTCCTACTCGCTAGGGATATCAATTGAATGGAAAC
>P22051_101_DR17	P10
TATTGTCTCTAGAGAGACAA
>P22051_101_DR19	P11
GTTTCAATCCCTGATAGGGATTATTTGTGATTTTAAC
>P22051_101_DR20_R4514	P12
GCGTTCCCCGCACCCGCGGGGATGAACCG
>P22051_102_DR27	P13
CGCTCCTCGCGCGGCT
>P22051_102_DR29	P14
GTCCAACAATTGCCCCGACCTAACAGGGGATTAAGAC
>P22051_102_DR31	P15
GTTCACTGCCACACAGGCAGCTTAGAAAA
>P22051_102_DR34_R8722	P16
TTTCTAAGCCGCCTGTGCGGCGGTGAAC
>P22051_102_DR35	P17
GTTGACCGCCGCACAGGCGGCTTAGAAA
>P22051_102_DR36	P18
TAGAAATTTTTTTCAGT
>P22051_102_DR37	P19
TTTTACTGATAAAGAT
>P22051_102_DR39	P20
GTTATCCGCCACATAGGCGGCTTAGAAG
>P22051_102_DR41	P21
ACCCAGGGAGGAGGAG
>P22051_102_DR43	P22
CTTCACTGCCGAACAGGCAGCTTAGAAA
>P22051_102_DR45	P23
GTTAGCTGCCGCACACGCAGCTTAGAAA
>P22051_102_DR47	P24
CGGTTCAGCCCCGTGAATACGGGGAACAC
>P22051_102_DR52	P25
GTCTTAATCCCCTTTATTGGCGGGGCAGTGCTTTGGC
>P22051_102_DR54_R8754	P26
TTTCTAAGCTGCCTGTGCGGCAGTGAAC
>P22051_102_DR55	P27
GTCTTAATCCCTTATTAAACAGGGTCACCGCATAC
>P22051_102_DR56	P28
GTTCTAGTAACCACCCATTTAGAGGGTGGCTTGATC
>P22051_102_DR57_R2820	P29
CGGTTCAGCCCCGTGAGTACGGGGAACAC
>P22051_102_DR59	P30
GTTTCAATCCACGCGCCTGTGGGAGGCGCGAC
>P22051_102_DR60	P31
GTTTTCAGACGAGTATGCGGCCTGTAAGT
>P22051_102_DR61_R5687	P32
GTCGCCCCTCACGCAGGGGCGTGGATTGAAAC
>P22051_102_DR63	P33
GTCGCGCCTCCCGCAGGCGCGTGGATTGAAAC
>P22051_102_DR64	P34
GTTTCAATCCACGCGCCTGCGTGAGGCGCGAC
>P22051_102_DR70	P35
GGGTGATCCCCACGCGAGTGGGGCGGAT
>P22051_102_DR71_R8724	P36
TTTCTAAGCCGCGTGCTCGGCGGCGAAC
>P22051_102_DR74	P37
AGAAGACGCAAATGCGCACAA
>P22051_102_DR75	P38
CTCTAAACGTTGCCCCGACATCAAAGGGGATTAAGACA
>P22051_102_DR77	P39
AAACCATCTATGCGATGGGAA
>P22051_102_DR78	P40
TTTCTAAGCCGCCTATTCGGCGGTGAAG
>P22051_102_DR80	P41
GTTCACTGCCGCACAGGCAGCTCAGAAA
>P22051_102_DR82	P42
GTCTTAATCCCCTGTTAGGTCGGGGCAACTGTTGGAC
>P22051_102_DR85	P43
CTTCACCGCCGAACAGGCGGCTTAGAAA
>P22051_102_DR87	P44
CTTACAGGCCGCATACTCGTCTGAAAAC
>P22051_102_DR95_R2893	P45
CGGTTTATCCCCGTGTGCTCGGGGAACGC
>P22051_102_DR96	P46
TTTCTAAGCTGCGTGTACGGCAGCTAAC
>P22051_102_DR98	P47
GCTTCATAGCCTATCGCAACAAATCAGCTACTGAAAC
>P22051_102_DR99	P48
TTTCTAAGCTGCCTGTGTGGCAGTGAAC
>P22051_102_DR105	P49
GTATGAAGTGACCCTGTTTAATAAGGGATTAAGAC
>P22051_102_DR107	P50
GTTTCACAGCCTAACGCAATAAACCAGCCACTGAAAC
>P22051_102_DR108	P51
GTTCAACAGTTGCCCCGACACTAAAGGGGATTAAGAC
>P22051_102_DR109	P52
GTTTCCCATCGCATAGATGGTTTAAAAA
>P22051_102_DR115	P53
GTCTTAATCCCCTTTGATGTCGGGGCAACGTTTAGAG
>P22051_102_DR117	P54
TTTCTGAGCTGCCTGTGTGGCAGTGAAC
>P22051_102_DR122	P55
ATTCACTGCCGCACAGGCAGCTTAGAAA
>P22051_102_DR131	P56
CTTCAAAGCCGCCCACAGGGCGGTAAAC
>P22051_102_DR132	P57
TAAATATATAATATAC
>P22051_102_DR146	P58
GTTTGAACACTGCCCGGTTGAAACGGGATTAAGAC
>P22051_102_DR147	P59
TTTCTAAGCCGCCTGTGCGGCGGCTCAC
>P22051_102_DR154	P60
CTGTTCCCCGTGAATGCGGGGATAAACCG
>P22051_102_DR156_R6249	P61
GTTCACCGCCGAATACGCGGCTTAGAAA
>P22051_103_DR160	P62
GTGACCCGCTGCATAAGCGGCTTAGAAA
>P22051_103_DR171	P63
CAGTGTATCTGAGCGACGGCTGTCCGCATTCCACAGC
>P22051_103_DR186	P64
GTGAACTGCCGAGTAGGCAGCTGAAAAT
>P22051_103_DR191	P65
CTTTCAATCCCTGCTAAGAATTAAAATTTATTGCAAT
>P22051_104_DR196	P66
GCTTGGGAGCTGGGGTAGGGGCGGGAGGTGGAACTGGTGCTGCTACTTCCTTCTT
>P22051_104_DR199	P67
CGATCCCATTCAATCCCA
>P22051_104_DR201	P68
TTATCAATGCATTGAT
>P22051_104_DR203	P69
GCAATGCGGCCTGCCGCAAA
>P22051_104_DR204	P70
TGCCTTGGAGAAGGACTTGGTTGCCT
>P22051_104_DR205	P71
CCGGTGCATGCAGAGGG
>P22051_104_DR206	P72
CCCGGAGAGGGTCATCCACTAAAAGAGGGATTAAGAC
>P22051_104_DR207	P73
TGATTAACCACACATTCAAAG
>P22051_104_DR208	P74
AAAGGTAAAGGCAAAGG
>P22051_104_DR209	P75
GTAAGCGGCACGGCCGC
>P22051_104_DR210	P76
CCCAGAGCGGGTCATCCACTAAAAGAGGGATTAAGAC
>P22051_104_DR211	P77
CGGCAGGCGTGCTCGCCAAAACCGG
>P22051_104_DR212	P78
CACGGGCTGCGAGCCTCCATG
>P22051_104_DR214	P79
CAACATTGGACAACAATA
>P22051_104_DR215	P80
GTTTCAATTCCAATCTGGTGCAATTAGAGC
>P22051_105_DR216	P81
CATATTCCAGATATAACC
>P22051_105_DR217	P82
ATGTTCAGCTTCGGTACGACAAAGAAAGAAGCACCGCCACCAC
>P22051_105_DR220	P83
TTAGGAAAGACTTGGGAAGTTATGTTGTTGGTAAG
>P22051_105_DR221	P84
ACACATAAGTTAGTAC
>P22051_105_DR222	P85
GGCCCCACCTAAAGCGAC
>P22051_106_DR227	P86
TTCTGCTATACGTCTTGC
>P22051_106_DR228	P87
GTTGTGATTCCCTTTCAGAATAATATAAGAAACA
>P22051_106_DR229	P88
ATTCTGAGCTGCCTGTGCGGCAGTGAAC
>P22051_106_DR231	P89
ACCTTGTTTGCCACTGTA
>P22051_106_DR233	P90
ATCCTATATGAGACAGATA
>P22051_106_DR237	P91
TGGGATCAGGACATCCA
>P22051_106_DR240	P92
CCATGTTCCAGATATAACC
>P22051_107_DR241	P93
AGATACTAAAGCAGAAGAGAAACTAGCACTACCATCAGGATTTGATGAAGCAGTA
>P22051_107_DR242	P94
TGGGCGGTGTTGCAGCCC
>P22051_107_DR244	P95
GCGGTCGCCCTACCGC
>P22051_107_DR245	P96
ATCGGCTTCGGCCTTTTC
>P22051_107_DR246	P97
CGGGCGAGATACACCC
>P22051_107_DR247	P98
CTCCAGGTTCAGCTTAG
>P22051_107_DR248	P99
AGGGGTAGATATAGGTT
>P22051_107_DR249	P100
GGTAGGCTGAGATTGCTCAGTCAC
>P22051_107_DR251	P101
GAGCATGGTGTGTGCTC
>P22051_107_DR252	P102
AACCGAACCGAATCCGG
>P22051_108_DR253	P103
GGTGTGTTTCACCCCATTTTGAATGGTGTCTTCAAC
>P22051_108_DR255	P104
GCTCCAGCCGCCATGTATTTGTGCGGTTACTAGAAC
>P22051_108_DR256	P105
ACTGAAAAATATTTCTA
>P22051_108_DR257	P106
CCTCCAACTACCCTTCAAAACTGGC
>P22051_108_DR258	P107
AGAGTAGCCCCCCCGGTTTTTGAATCAAGGCAAAGC
>P22051_108_DR259_R380	P108
AATATCGTGTTTTCTAATCTTTAATCAAACCACAAC
>P22051_108_DR260	P109
TTCGTCATTTCACACAC
>P22051_108_DR261	P110
TGTAATACCAAACTATGGTA
>P22051_108_DR262	P111
GTCAGGGTGTGAAGCAAGACTACGCTCAGGCATTCAAGTGGTACAGCAAAGCCG
>P22051_109_DR266	P112
TGCACCATTCACACCATCAATTCCGTTTGCACCTGCTGG
>P22051_109_DR267	P113
GGTTTTGGTGCTACCGGCTTTGGTGTTGTTGGTGCCGGAGTTGGTTT
>P22051_109_DR268	P114
TTCACACGCTGAAGGT
>P22051_109_DR270	P115
TACCTTATGATTTAATACCTCTTCCACC
>P22051_109_DR271	P116
GTCTTAATCCCTCTTTTGCTGGATGACCCACTCTGGG
>P22051_109_DR273	P117
TCTCTCAGCTGCCTATCCGGCAGGTAGG
>P22051_109_DR275	P118
GTCGTCGTCCGTATCT
>P22051_109_DR276	P119
TAATAATAGTATTGCTATTGG
>P22051_109_DR277	P120
ACTGTAACTCAAAGATCGAATATTAAAAACTGAAAGCAAATCACAAC
>P22051_109_DR280	P121
GTTGCGGCTGGACCTCGAATTCTGAACTGCTAAGCT
>P22051_110_DR282	P122
ATATAGAGGATATTTACA
>P22051_110_DR283	P123
GTCTGGTCAGGATTTT
>P22051_110_DR284	P124
TTTGAGTTTCAGTATGACTC
>P22051_110_DR285	P125
TTTACTTTACTAAGTAAA
>P22051_110_DR286	P126
TGTAGGACAAATGATGT
>P22051_110_DR287	P127
TGTAACTAAAAGAGATC
>P22051_110_DR288	P128
AAAATTGCGGATTTAT
>P22051_110_DR289	P129
GTTTCAATCCCTAATAGGGGTTAATAGAAATTGCAAT
>P22051_110_DR290	P130
ATACATATTCATGTTCTAGTTTGCTGTACACCGTACAGTGTACA
>P22051_110_DR291	P131
AGTTCCAATATAACTC
>P22051_110_DR292	P132
CGCAAATGCGCACAAAT
>P22051_110_DR293	P133
GTTCAGAGAAACAAGGTTTGGAAGCTGAGAAGCCAAGTTTG
>P22051_110_DR294	P134
AAACAGGACCATAATAC
>P22051_110_DR295	P135
GTGAACCGGTTCACAA
>P22051_110_DR296	P136
TACAAAATATTGTCCAA
>P22051_110_DR297	P137
AAATCCCCTAGGGGATT
>P22051_110_DR299	P138
TTTATAAATTTATAAATT
>P22051_110_DR300	P139
TTCCTACAGAATATGT
>P22051_110_DR303	P140
AGGGTTGACTAATTCCCCTTA
>P22051_111_DR305	P141
TATGATTTCAAGTTTAAGTACAAGTACAAATATCACAACGAGTATGTAGTTGAT
>P22051_111_DR307	P142
TTGCGACAGAAGCGCCA
>P22051_111_DR308	P143
CACCACGTTGTCAGCGACTACATTGGCATGTAGGGTCAGAGCAGTTATCTC
>P22051_111_DR311	P144
CTCCTGTTTCACCTTT
>P22051_111_DR314	P145
AGTTTCAGTTGCCCCACAATTTAAAGGGGGCCAATAC
>P22051_111_DR316	P146
GAATCCAACGGACAAA
>P22051_111_DR319	P147
AACCTTAACCTACCCGG
>P22051_112_DR323	P148
ACCCCCCGCCGGACAGGCGGCTGAGAGA
>P22051_112_DR324	P149
GTTGGGAGTTGTCGTCCTTTCTCCCAGTTAGACTTC
>P22051_112_DR327	P150
CCTGATATATCCACATTTCC
>P22051_112_DR330	P151
TCGCTTTAGTTGGGGC

[truncated: 26 more sheets: TableS4a_MAGs, TableS4b_MAG_group_info, TableS4c_MAG_KEGG, TableS4d_MAG_CAZymes, TableS4e_MAG_surfactants, TableS5_MAG_coverage, TableS6_vOTU&VCinfo, TableS7_virusEF, TableS8a_AMGs_cov, TableS8b_AMGs_KEGG, TableS9_Spacermatch_MAGisolate, TableS10_spacer cluster slick, TableS11_DR, TableS12a_Microdiv_summary, TableS12b_compare_all, TableS12c_slickSML, TableS12d_nonslickSML, TableS12e_slickSSW, TableS12f_nonslickSSW, TableS12g_PA  …]
